# Supplementary material for: The First Whole Genome Sequencing of Sanghuangporus sanghuang Provides Insights into Its Medicinal Application and Evolution
Source: J Fungi (Basel). 2021 Sep 22;7(10):787. doi: 10.3390/jof7100787 (PMC8537844; doi:10.3390/jof7100787)
Supplement: Supplementary file 1 [file jof-07-00787-s001.zip]

Archive with 6 entries (6 files):
- Supplementary Materials/Figure S1.jpg
- Supplementary Materials/Figure S2.jpg
- Supplementary Materials/Figure S3.jpg
- Supplementary Materials/Figure S4.jpg
- Supplementary Materials/File S1.txt
- Supplementary Materials/Supplementary Materials.pdf
