# Supplementary material for: The First Whole Genome Sequencing of Sanghuangporus sanghuang Provides Insights into Its Medicinal Application and Evolution
Source: J Fungi (Basel). 2021 Sep 22;7(10):787. doi: 10.3390/jof7100787 (PMC8537844; doi:10.3390/jof7100787)
Supplement: Supplementary file 1 [file jof-07-00787-s001.zip › Supplementary Materials/File S1.txt]

seqid	source	type	start	end	score	strand	phase		length
Contig10	AUGUSTUS	mRNA	141	489	.	-	.	ID=A0001;	348
Contig10	AUGUSTUS	CDS	141	256	0.59	-	2	Parent=A0001;	115
Contig10	AUGUSTUS	CDS	307	338	0.91	-	1	Parent=A0001;	31
Contig10	AUGUSTUS	CDS	398	489	0.92	-	0	Parent=A0001;	91
Contig10	AUGUSTUS	mRNA	32020	32792	.	+	.	ID=A0002;	772
Contig10	AUGUSTUS	CDS	32020	32076	0.4	+	0	Parent=A0002;	56
Contig10	AUGUSTUS	CDS	32131	32204	0.41	+	0	Parent=A0002;	73
Contig10	AUGUSTUS	CDS	32263	32356	0.65	+	1	Parent=A0002;	93
Contig10	AUGUSTUS	CDS	32411	32712	0.92	+	0	Parent=A0002;	301
Contig10	AUGUSTUS	CDS	32768	32792	0.98	+	1	Parent=A0002;	24
Contig10	AUGUSTUS	mRNA	352087	352660	.	-	.	ID=A0003;	573
Contig10	AUGUSTUS	CDS	352087	352135	0.14	-	1	Parent=A0003;	48
Contig10	AUGUSTUS	CDS	352237	352329	0.15	-	1	Parent=A0003;	92
Contig10	AUGUSTUS	CDS	352379	352511	0.14	-	2	Parent=A0003;	132
Contig10	AUGUSTUS	CDS	352576	352660	0.14	-	0	Parent=A0003;	84
Contig10	AUGUSTUS	mRNA	352804	354066	.	+	.	ID=A0004;	1262
Contig10	AUGUSTUS	CDS	352804	352900	0.15	+	0	Parent=A0004;	96
Contig10	AUGUSTUS	CDS	352953	353080	0.97	+	2	Parent=A0004;	127
Contig10	AUGUSTUS	CDS	353138	353331	0.85	+	0	Parent=A0004;	193
Contig10	AUGUSTUS	CDS	353383	353531	0.9	+	1	Parent=A0004;	148
Contig10	AUGUSTUS	CDS	353589	353828	0.89	+	2	Parent=A0004;	239
Contig10	AUGUSTUS	CDS	353889	353954	0.88	+	2	Parent=A0004;	65
Contig10	AUGUSTUS	CDS	354011	354066	0.94	+	2	Parent=A0004;	55
Contig10	AUGUSTUS	mRNA	354457	360343	.	-	.	ID=A0005;	5886
Contig10	AUGUSTUS	CDS	354457	354814	0.94	-	1	Parent=A0005;	357
Contig10	AUGUSTUS	CDS	354866	355005	0.94	-	0	Parent=A0005;	139
Contig10	AUGUSTUS	CDS	355061	355599	0.76	-	2	Parent=A0005;	538
Contig10	AUGUSTUS	CDS	355649	355855	0.93	-	2	Parent=A0005;	206
Contig10	AUGUSTUS	CDS	355907	356025	0.99	-	1	Parent=A0005;	118
Contig10	AUGUSTUS	CDS	356076	356257	0.98	-	0	Parent=A0005;	181
Contig10	AUGUSTUS	CDS	356312	356390	0.58	-	1	Parent=A0005;	78
Contig10	AUGUSTUS	CDS	356442	356469	0.58	-	2	Parent=A0005;	27
Contig10	AUGUSTUS	CDS	356520	356604	0.92	-	0	Parent=A0005;	84
Contig10	AUGUSTUS	CDS	356655	356744	0.6	-	0	Parent=A0005;	89
Contig10	AUGUSTUS	CDS	356797	357019	0.55	-	1	Parent=A0005;	222
Contig10	AUGUSTUS	CDS	357074	357261	0.96	-	0	Parent=A0005;	187
Contig10	AUGUSTUS	CDS	357534	357620	0.85	-	0	Parent=A0005;	86
Contig10	AUGUSTUS	CDS	357674	357756	0.99	-	2	Parent=A0005;	82
Contig10	AUGUSTUS	CDS	357807	357828	0.97	-	0	Parent=A0005;	21
Contig10	AUGUSTUS	CDS	357884	358999	0.64	-	0	Parent=A0005;	1115
Contig10	AUGUSTUS	CDS	359070	359150	0.54	-	0	Parent=A0005;	80
Contig10	AUGUSTUS	CDS	359213	360343	0.58	-	0	Parent=A0005;	1130
Contig10	AUGUSTUS	mRNA	362041	364918	.	+	.	ID=A0006;	2877
Contig10	AUGUSTUS	CDS	362041	362161	0.37	+	0	Parent=A0006;	120
Contig10	AUGUSTUS	CDS	362238	362303	0.57	+	2	Parent=A0006;	65
Contig10	AUGUSTUS	CDS	362688	362994	0.46	+	2	Parent=A0006;	306
Contig10	AUGUSTUS	CDS	363050	363195	0.51	+	1	Parent=A0006;	145
Contig10	AUGUSTUS	CDS	363251	363385	1	+	2	Parent=A0006;	134
Contig10	AUGUSTUS	CDS	363443	363705	1	+	2	Parent=A0006;	262
Contig10	AUGUSTUS	CDS	363759	363956	0.98	+	0	Parent=A0006;	197
Contig10	AUGUSTUS	CDS	364009	364421	0.99	+	0	Parent=A0006;	412
Contig10	AUGUSTUS	CDS	364474	364661	0.94	+	1	Parent=A0006;	187
Contig10	AUGUSTUS	CDS	364712	364833	0.6	+	2	Parent=A0006;	121
Contig10	AUGUSTUS	CDS	364889	364918	0.55	+	0	Parent=A0006;	29
Contig10	AUGUSTUS	mRNA	369975	371056	.	+	.	ID=A0007;	1081
Contig10	AUGUSTUS	CDS	369975	370051	0.71	+	0	Parent=A0007;	76
Contig10	AUGUSTUS	CDS	370195	370409	0.83	+	1	Parent=A0007;	214
Contig10	AUGUSTUS	CDS	370468	370539	0.97	+	2	Parent=A0007;	71
Contig10	AUGUSTUS	CDS	370596	370777	1	+	2	Parent=A0007;	181
Contig10	AUGUSTUS	CDS	370841	371056	0.98	+	0	Parent=A0007;	215
Contig10	AUGUSTUS	mRNA	379626	382168	.	+	.	ID=A0008;	2542
Contig10	AUGUSTUS	CDS	379626	380577	0.77	+	0	Parent=A0008;	951
Contig10	AUGUSTUS	CDS	380967	381019	0.5	+	2	Parent=A0008;	52
Contig10	AUGUSTUS	CDS	381079	381282	1	+	0	Parent=A0008;	203
Contig10	AUGUSTUS	CDS	381352	381910	0.23	+	0	Parent=A0008;	558
Contig10	AUGUSTUS	CDS	381969	382168	0.7	+	2	Parent=A0008;	199
Contig10	AUGUSTUS	mRNA	386883	388410	.	+	.	ID=A0009;	1527
Contig10	AUGUSTUS	CDS	386883	387209	0.89	+	0	Parent=A0009;	326
Contig10	AUGUSTUS	CDS	387267	387334	1	+	0	Parent=A0009;	67
Contig10	AUGUSTUS	CDS	387389	387506	1	+	1	Parent=A0009;	117
Contig10	AUGUSTUS	CDS	387564	387647	1	+	0	Parent=A0009;	83
Contig10	AUGUSTUS	CDS	387702	387849	1	+	0	Parent=A0009;	147
Contig10	AUGUSTUS	CDS	387906	387981	1	+	2	Parent=A0009;	75
Contig10	AUGUSTUS	CDS	388038	388286	0.87	+	1	Parent=A0009;	248
Contig10	AUGUSTUS	CDS	388341	388410	1	+	1	Parent=A0009;	69
Contig10	AUGUSTUS	mRNA	389158	392111	.	+	.	ID=A0010;	2953
Contig10	AUGUSTUS	CDS	389158	390076	0.78	+	0	Parent=A0010;	918
Contig10	AUGUSTUS	CDS	390129	390286	0.91	+	2	Parent=A0010;	157
Contig10	AUGUSTUS	CDS	390339	390595	0.68	+	0	Parent=A0010;	256
Contig10	AUGUSTUS	CDS	390659	390974	0.75	+	1	Parent=A0010;	315
Contig10	AUGUSTUS	CDS	391030	391632	0.93	+	0	Parent=A0010;	602
Contig10	AUGUSTUS	CDS	391701	392111	0.45	+	0	Parent=A0010;	410
Contig10	AUGUSTUS	mRNA	392764	393247	.	-	.	ID=A0011;	483
Contig10	AUGUSTUS	CDS	392764	392786	0.77	-	2	Parent=A0011;	22
Contig10	AUGUSTUS	CDS	392842	392915	0.92	-	1	Parent=A0011;	73
Contig10	AUGUSTUS	CDS	392970	393247	0.87	-	0	Parent=A0011;	277
Contig10	AUGUSTUS	mRNA	393603	395955	.	+	.	ID=A0012;	2352
Contig10	AUGUSTUS	CDS	393603	393700	0.57	+	0	Parent=A0012;	97
Contig10	AUGUSTUS	CDS	393758	393836	0.78	+	1	Parent=A0012;	78
Contig10	AUGUSTUS	CDS	393889	393997	0.4	+	0	Parent=A0012;	108
Contig10	AUGUSTUS	CDS	394060	394182	0.47	+	2	Parent=A0012;	122
Contig10	AUGUSTUS	CDS	394237	394815	0.56	+	2	Parent=A0012;	578
Contig10	AUGUSTUS	CDS	394874	395689	0.87	+	2	Parent=A0012;	815
Contig10	AUGUSTUS	CDS	395750	395955	0.86	+	2	Parent=A0012;	205
Contig10	AUGUSTUS	mRNA	33155	34870	.	-	.	ID=A0013;	1715
Contig10	AUGUSTUS	CDS	33155	33513	0.93	-	2	Parent=A0013;	358
Contig10	AUGUSTUS	CDS	33570	34510	1	-	1	Parent=A0013;	940
Contig10	AUGUSTUS	CDS	34574	34665	1	-	0	Parent=A0013;	91
Contig10	AUGUSTUS	CDS	34730	34870	1	-	0	Parent=A0013;	140
Contig10	AUGUSTUS	mRNA	396079	397982	.	-	.	ID=A0014;	1903
Contig10	AUGUSTUS	CDS	396079	396606	0.7	-	0	Parent=A0014;	527
Contig10	AUGUSTUS	CDS	396663	396867	0.69	-	1	Parent=A0014;	204
Contig10	AUGUSTUS	CDS	396926	397046	0.84	-	2	Parent=A0014;	120
Contig10	AUGUSTUS	CDS	397094	397447	0.51	-	2	Parent=A0014;	353
Contig10	AUGUSTUS	CDS	397505	397757	0.33	-	0	Parent=A0014;	252
Contig10	AUGUSTUS	CDS	397811	397924	0.99	-	0	Parent=A0014;	113
Contig10	AUGUSTUS	CDS	397977	397982	0.93	-	0	Parent=A0014;	5
Contig10	AUGUSTUS	mRNA	398863	400580	.	+	.	ID=A0015;	1717
Contig10	AUGUSTUS	CDS	398863	399134	0.83	+	0	Parent=A0015;	271
Contig10	AUGUSTUS	CDS	399193	399426	0.98	+	1	Parent=A0015;	233
Contig10	AUGUSTUS	CDS	399483	399639	1	+	1	Parent=A0015;	156
Contig10	AUGUSTUS	CDS	399691	399894	0.52	+	0	Parent=A0015;	203
Contig10	AUGUSTUS	CDS	399953	400096	0.99	+	0	Parent=A0015;	143
Contig10	AUGUSTUS	CDS	400149	400343	0.99	+	0	Parent=A0015;	194
Contig10	AUGUSTUS	CDS	400402	400450	0.59	+	0	Parent=A0015;	48
Contig10	AUGUSTUS	CDS	400531	400580	0.96	+	2	Parent=A0015;	49
Contig10	AUGUSTUS	mRNA	400976	402202	.	+	.	ID=A0016;	1226
Contig10	AUGUSTUS	CDS	400976	401102	0.69	+	0	Parent=A0016;	126
Contig10	AUGUSTUS	CDS	401163	401485	0.62	+	2	Parent=A0016;	322
Contig10	AUGUSTUS	CDS	401548	401716	0.49	+	0	Parent=A0016;	168
Contig10	AUGUSTUS	CDS	401770	402103	0.69	+	2	Parent=A0016;	333
Contig10	AUGUSTUS	CDS	402157	402202	0.87	+	1	Parent=A0016;	45
Contig10	AUGUSTUS	mRNA	402592	403965	.	-	.	ID=A0017;	1373
Contig10	AUGUSTUS	CDS	402592	402669	0.97	-	0	Parent=A0017;	77
Contig10	AUGUSTUS	CDS	402736	402866	1	-	2	Parent=A0017;	130
Contig10	AUGUSTUS	CDS	402944	403196	0.4	-	0	Parent=A0017;	252
Contig10	AUGUSTUS	CDS	403331	403564	0.73	-	0	Parent=A0017;	233
Contig10	AUGUSTUS	CDS	403628	403723	0.59	-	0	Parent=A0017;	95
Contig10	AUGUSTUS	CDS	403779	403895	0.15	-	0	Parent=A0017;	116
Contig10	AUGUSTUS	CDS	403963	403965	0.51	-	0	Parent=A0017;	2
Contig10	AUGUSTUS	mRNA	404265	407057	.	+	.	ID=A0018;	2792
Contig10	AUGUSTUS	CDS	404265	404474	1	+	0	Parent=A0018;	209
Contig10	AUGUSTUS	CDS	404531	404866	1	+	0	Parent=A0018;	335
Contig10	AUGUSTUS	CDS	404926	406069	0.81	+	0	Parent=A0018;	1143
Contig10	AUGUSTUS	CDS	406135	406349	1	+	2	Parent=A0018;	214
Contig10	AUGUSTUS	CDS	406426	406823	0.96	+	0	Parent=A0018;	397
Contig10	AUGUSTUS	CDS	406898	407057	0.65	+	1	Parent=A0018;	159
Contig10	AUGUSTUS	mRNA	408968	410516	.	+	.	ID=A0019;	1548
Contig10	AUGUSTUS	CDS	408968	409145	0.64	+	0	Parent=A0019;	177
Contig10	AUGUSTUS	CDS	409219	409320	0.78	+	2	Parent=A0019;	101
Contig10	AUGUSTUS	CDS	409402	409674	1	+	2	Parent=A0019;	272
Contig10	AUGUSTUS	CDS	409735	410516	0.74	+	2	Parent=A0019;	781
Contig10	AUGUSTUS	mRNA	414835	416217	.	+	.	ID=A0020;	1382
Contig10	AUGUSTUS	CDS	414835	414920	0.83	+	0	Parent=A0020;	85
Contig10	AUGUSTUS	CDS	414978	415145	0.94	+	1	Parent=A0020;	167
Contig10	AUGUSTUS	CDS	415211	415449	0.98	+	1	Parent=A0020;	238
Contig10	AUGUSTUS	CDS	415503	415736	1	+	2	Parent=A0020;	233
Contig10	AUGUSTUS	CDS	415792	415841	1	+	2	Parent=A0020;	49
Contig10	AUGUSTUS	CDS	415897	416217	0.91	+	0	Parent=A0020;	320
Contig10	AUGUSTUS	mRNA	418057	419493	.	-	.	ID=A0021;	1436
Contig10	AUGUSTUS	CDS	418057	418255	0.85	-	1	Parent=A0021;	198
Contig10	AUGUSTUS	CDS	418316	419255	0.3	-	2	Parent=A0021;	939
Contig10	AUGUSTUS	CDS	419314	419338	0.32	-	0	Parent=A0021;	24
Contig10	AUGUSTUS	CDS	419390	419429	0.71	-	1	Parent=A0021;	39
Contig10	AUGUSTUS	CDS	419480	419493	0.73	-	0	Parent=A0021;	13
Contig10	AUGUSTUS	mRNA	419733	420252	.	+	.	ID=A0022;	519
Contig10	AUGUSTUS	CDS	419733	419857	0.49	+	0	Parent=A0022;	124
Contig10	AUGUSTUS	CDS	419920	419940	0.5	+	1	Parent=A0022;	20
Contig10	AUGUSTUS	CDS	419993	420049	0.57	+	1	Parent=A0022;	56
Contig10	AUGUSTUS	CDS	420110	420170	0.5	+	1	Parent=A0022;	60
Contig10	AUGUSTUS	CDS	420229	420252	0.54	+	0	Parent=A0022;	23
Contig10	AUGUSTUS	mRNA	420359	424134	.	-	.	ID=A0023;	3775
Contig10	AUGUSTUS	CDS	420359	420456	1	-	2	Parent=A0023;	97
Contig10	AUGUSTUS	CDS	420510	420699	0.86	-	0	Parent=A0023;	189
Contig10	AUGUSTUS	CDS	420758	421477	0.73	-	0	Parent=A0023;	719
Contig10	AUGUSTUS	CDS	421532	421822	0.73	-	0	Parent=A0023;	290
Contig10	AUGUSTUS	CDS	421879	422012	0.98	-	2	Parent=A0023;	133
Contig10	AUGUSTUS	CDS	422072	422174	0.94	-	0	Parent=A0023;	102
Contig10	AUGUSTUS	CDS	422236	422681	0.95	-	2	Parent=A0023;	445
Contig10	AUGUSTUS	CDS	422743	423930	1	-	2	Parent=A0023;	1187
Contig10	AUGUSTUS	CDS	423990	424038	0.93	-	0	Parent=A0023;	48
Contig10	AUGUSTUS	CDS	424093	424134	0.93	-	0	Parent=A0023;	41
Contig10	AUGUSTUS	mRNA	35687	37863	.	+	.	ID=A0024;	2176
Contig10	AUGUSTUS	CDS	35687	37279	0.26	+	0	Parent=A0024;	1592
Contig10	AUGUSTUS	CDS	37334	37438	0.99	+	0	Parent=A0024;	104
Contig10	AUGUSTUS	CDS	37495	37863	0.7	+	0	Parent=A0024;	368
Contig10	AUGUSTUS	mRNA	424370	425601	.	+	.	ID=A0025;	1231
Contig10	AUGUSTUS	CDS	424370	424431	0.84	+	0	Parent=A0025;	61
Contig10	AUGUSTUS	CDS	424491	424600	0.99	+	1	Parent=A0025;	109
Contig10	AUGUSTUS	CDS	424656	424759	1	+	2	Parent=A0025;	103
Contig10	AUGUSTUS	CDS	424816	424928	1	+	0	Parent=A0025;	112
Contig10	AUGUSTUS	CDS	424984	425477	1	+	1	Parent=A0025;	493
Contig10	AUGUSTUS	CDS	425531	425601	1	+	2	Parent=A0025;	70
Contig10	AUGUSTUS	mRNA	425702	426440	.	-	.	ID=A0026;	738
Contig10	AUGUSTUS	CDS	425702	426004	1	-	0	Parent=A0026;	302
Contig10	AUGUSTUS	CDS	426063	426265	1	-	2	Parent=A0026;	202
Contig10	AUGUSTUS	CDS	426326	426440	1	-	0	Parent=A0026;	114
Contig10	AUGUSTUS	mRNA	427277	437387	.	+	.	ID=A0027;	10110
Contig10	AUGUSTUS	CDS	427277	427300	0.71	+	0	Parent=A0027;	23
Contig10	AUGUSTUS	CDS	427350	427359	0.76	+	0	Parent=A0027;	9
Contig10	AUGUSTUS	CDS	427419	427607	0.8	+	2	Parent=A0027;	188
Contig10	AUGUSTUS	CDS	427665	427741	0.69	+	2	Parent=A0027;	76
Contig10	AUGUSTUS	CDS	427832	427878	0.95	+	0	Parent=A0027;	46
Contig10	AUGUSTUS	CDS	427928	428484	0.8	+	1	Parent=A0027;	556
Contig10	AUGUSTUS	CDS	428679	428939	0.71	+	2	Parent=A0027;	260
Contig10	AUGUSTUS	CDS	428993	429120	0.39	+	2	Parent=A0027;	127
Contig10	AUGUSTUS	CDS	429177	429787	0.21	+	0	Parent=A0027;	610
Contig10	AUGUSTUS	CDS	429842	430703	0.56	+	1	Parent=A0027;	861
Contig10	AUGUSTUS	CDS	430759	430971	0.45	+	0	Parent=A0027;	212
Contig10	AUGUSTUS	CDS	431022	431551	0.91	+	0	Parent=A0027;	529
Contig10	AUGUSTUS	CDS	431626	431822	0.58	+	1	Parent=A0027;	196
Contig10	AUGUSTUS	CDS	431889	432002	0.85	+	2	Parent=A0027;	113
Contig10	AUGUSTUS	CDS	432061	432198	0.51	+	2	Parent=A0027;	137
Contig10	AUGUSTUS	CDS	432260	432311	0.32	+	2	Parent=A0027;	51
Contig10	AUGUSTUS	CDS	432376	432487	0.48	+	1	Parent=A0027;	111
Contig10	AUGUSTUS	CDS	432895	434806	0.34	+	0	Parent=A0027;	1911
Contig10	AUGUSTUS	CDS	434861	435610	0.89	+	2	Parent=A0027;	749
Contig10	AUGUSTUS	CDS	435661	435861	1	+	2	Parent=A0027;	200
Contig10	AUGUSTUS	CDS	435933	436098	1	+	2	Parent=A0027;	165
Contig10	AUGUSTUS	CDS	436146	436299	1	+	1	Parent=A0027;	153
Contig10	AUGUSTUS	CDS	436351	436608	0.93	+	0	Parent=A0027;	257
Contig10	AUGUSTUS	CDS	436657	436746	1	+	0	Parent=A0027;	89
Contig10	AUGUSTUS	CDS	436811	437027	0.91	+	0	Parent=A0027;	216
Contig10	AUGUSTUS	CDS	437080	437387	0.98	+	2	Parent=A0027;	307
Contig10	AUGUSTUS	mRNA	438068	438705	.	-	.	ID=A0028;	637
Contig10	AUGUSTUS	CDS	438068	438194	0.91	-	1	Parent=A0028;	126
Contig10	AUGUSTUS	CDS	438254	438348	0.94	-	0	Parent=A0028;	94
Contig10	AUGUSTUS	CDS	438420	438503	0.92	-	0	Parent=A0028;	83
Contig10	AUGUSTUS	CDS	438673	438705	0.84	-	0	Parent=A0028;	32
Contig10	AUGUSTUS	mRNA	439085	441042	.	-	.	ID=A0029;	1957
Contig10	AUGUSTUS	CDS	439085	440182	0.87	-	0	Parent=A0029;	1097
Contig10	AUGUSTUS	CDS	440253	440463	0.98	-	1	Parent=A0029;	210
Contig10	AUGUSTUS	CDS	440525	440580	1	-	0	Parent=A0029;	55
Contig10	AUGUSTUS	CDS	440635	440812	0.78	-	1	Parent=A0029;	177
Contig10	AUGUSTUS	CDS	440870	441042	0.37	-	0	Parent=A0029;	172
Contig10	AUGUSTUS	mRNA	442007	445958	.	+	.	ID=A0030;	3951
Contig10	AUGUSTUS	CDS	442007	442009	0.86	+	0	Parent=A0030;	2
Contig10	AUGUSTUS	CDS	442075	442741	0.85	+	0	Parent=A0030;	666
Contig10	AUGUSTUS	CDS	442797	443417	0.99	+	2	Parent=A0030;	620
Contig10	AUGUSTUS	CDS	443465	443724	0.92	+	2	Parent=A0030;	259
Contig10	AUGUSTUS	CDS	443785	444435	0.94	+	0	Parent=A0030;	650
Contig10	AUGUSTUS	CDS	444486	444787	0.85	+	0	Parent=A0030;	301
Contig10	AUGUSTUS	CDS	444841	445080	1	+	1	Parent=A0030;	239
Contig10	AUGUSTUS	CDS	445131	445269	0.99	+	1	Parent=A0030;	138
Contig10	AUGUSTUS	CDS	445318	445506	0.58	+	0	Parent=A0030;	188
Contig10	AUGUSTUS	CDS	445561	445701	0.9	+	0	Parent=A0030;	140
Contig10	AUGUSTUS	CDS	445761	445880	0.97	+	0	Parent=A0030;	119
Contig10	AUGUSTUS	CDS	445935	445958	0.93	+	0	Parent=A0030;	23
Contig10	AUGUSTUS	mRNA	446412	446824	.	-	.	ID=A0031;	412
Contig10	AUGUSTUS	CDS	446412	446702	1	-	0	Parent=A0031;	290
Contig10	AUGUSTUS	CDS	446759	446824	0.99	-	0	Parent=A0031;	65
Contig10	AUGUSTUS	mRNA	450685	452231	.	-	.	ID=A0032;	1546
Contig10	AUGUSTUS	CDS	450685	451055	0.48	-	2	Parent=A0032;	370
Contig10	AUGUSTUS	CDS	451117	451313	1	-	1	Parent=A0032;	196
Contig10	AUGUSTUS	CDS	451369	451767	0.96	-	1	Parent=A0032;	398
Contig10	AUGUSTUS	CDS	451832	451881	1	-	0	Parent=A0032;	49
Contig10	AUGUSTUS	CDS	451932	452231	0.93	-	0	Parent=A0032;	299
Contig10	AUGUSTUS	mRNA	452725	455050	.	+	.	ID=A0033;	2325
Contig10	AUGUSTUS	CDS	452725	452910	0.8	+	0	Parent=A0033;	185
Contig10	AUGUSTUS	CDS	452984	454513	1	+	0	Parent=A0033;	1529
Contig10	AUGUSTUS	CDS	454571	455050	0.95	+	0	Parent=A0033;	479
Contig10	AUGUSTUS	mRNA	455696	456895	.	+	.	ID=A0034;	1199
Contig10	AUGUSTUS	CDS	455696	455780	0.79	+	0	Parent=A0034;	84
Contig10	AUGUSTUS	CDS	455834	455881	0.94	+	2	Parent=A0034;	47
Contig10	AUGUSTUS	CDS	455944	456659	0.78	+	2	Parent=A0034;	715
Contig10	AUGUSTUS	CDS	456830	456895	0.46	+	0	Parent=A0034;	65
Contig10	AUGUSTUS	mRNA	38599	40586	.	-	.	ID=A0035;	1987
Contig10	AUGUSTUS	CDS	38599	38821	0.78	-	1	Parent=A0035;	222
Contig10	AUGUSTUS	CDS	39055	39071	0.98	-	0	Parent=A0035;	16
Contig10	AUGUSTUS	CDS	39134	39392	0.94	-	1	Parent=A0035;	258
Contig10	AUGUSTUS	CDS	39450	39519	0.87	-	2	Parent=A0035;	69
Contig10	AUGUSTUS	CDS	39636	39720	0.64	-	0	Parent=A0035;	84
Contig10	AUGUSTUS	CDS	39810	39929	0.67	-	0	Parent=A0035;	119
Contig10	AUGUSTUS	CDS	39989	40303	0.88	-	0	Parent=A0035;	314
Contig10	AUGUSTUS	CDS	40359	40586	0.96	-	0	Parent=A0035;	227
Contig10	AUGUSTUS	mRNA	458376	458948	.	-	.	ID=A0036;	572
Contig10	AUGUSTUS	CDS	458376	458550	0.92	-	1	Parent=A0036;	174
Contig10	AUGUSTUS	CDS	458602	458868	0.9	-	1	Parent=A0036;	266
Contig10	AUGUSTUS	CDS	458917	458948	0.8	-	0	Parent=A0036;	31
Contig10	AUGUSTUS	mRNA	460789	464252	.	+	.	ID=A0037;	3463
Contig10	AUGUSTUS	CDS	460789	461051	0.72	+	0	Parent=A0037;	262
Contig10	AUGUSTUS	CDS	461101	461218	0.91	+	1	Parent=A0037;	117
Contig10	AUGUSTUS	CDS	461271	461614	0.87	+	0	Parent=A0037;	343
Contig10	AUGUSTUS	CDS	461670	462062	0.82	+	1	Parent=A0037;	392
Contig10	AUGUSTUS	CDS	462120	462486	0.52	+	1	Parent=A0037;	366
Contig10	AUGUSTUS	CDS	462643	462762	0.99	+	0	Parent=A0037;	119
Contig10	AUGUSTUS	CDS	462812	462965	0.91	+	0	Parent=A0037;	153
Contig10	AUGUSTUS	CDS	463017	463291	0.74	+	2	Parent=A0037;	274
Contig10	AUGUSTUS	CDS	463344	463589	0.65	+	0	Parent=A0037;	245
Contig10	AUGUSTUS	CDS	463642	463750	0.76	+	0	Parent=A0037;	108
Contig10	AUGUSTUS	CDS	463802	463979	0.75	+	2	Parent=A0037;	177
Contig10	AUGUSTUS	CDS	464039	464252	0.65	+	1	Parent=A0037;	213
Contig10	AUGUSTUS	mRNA	464423	468021	.	-	.	ID=A0038;	3598
Contig10	AUGUSTUS	CDS	464423	464573	0.87	-	1	Parent=A0038;	150
Contig10	AUGUSTUS	CDS	464629	464742	0.87	-	1	Parent=A0038;	113
Contig10	AUGUSTUS	CDS	464796	464912	0.9	-	1	Parent=A0038;	116
Contig10	AUGUSTUS	CDS	464963	465110	0.75	-	2	Parent=A0038;	147
Contig10	AUGUSTUS	CDS	465168	465822	0.34	-	0	Parent=A0038;	654
Contig10	AUGUSTUS	CDS	465876	466046	0.97	-	0	Parent=A0038;	170
Contig10	AUGUSTUS	CDS	466099	468021	0.73	-	0	Parent=A0038;	1922
Contig10	AUGUSTUS	mRNA	474225	475464	.	-	.	ID=A0039;	1239
Contig10	AUGUSTUS	CDS	474225	474277	0.8	-	2	Parent=A0039;	52
Contig10	AUGUSTUS	CDS	474345	474585	0.83	-	0	Parent=A0039;	240
Contig10	AUGUSTUS	CDS	474637	474810	0.99	-	0	Parent=A0039;	173
Contig10	AUGUSTUS	CDS	474862	475014	1	-	0	Parent=A0039;	152
Contig10	AUGUSTUS	CDS	475072	475159	0.96	-	1	Parent=A0039;	87
Contig10	AUGUSTUS	CDS	475210	475371	0.96	-	1	Parent=A0039;	161
Contig10	AUGUSTUS	CDS	475439	475464	0.79	-	0	Parent=A0039;	25
Contig10	AUGUSTUS	mRNA	476167	479305	.	-	.	ID=A0040;	3138
Contig10	AUGUSTUS	CDS	476167	476307	0.66	-	0	Parent=A0040;	140
Contig10	AUGUSTUS	CDS	476363	476477	0.98	-	1	Parent=A0040;	114
Contig10	AUGUSTUS	CDS	476538	477600	0.91	-	2	Parent=A0040;	1062
Contig10	AUGUSTUS	CDS	477657	477879	0.72	-	0	Parent=A0040;	222
Contig10	AUGUSTUS	CDS	477967	478647	0.56	-	0	Parent=A0040;	680
Contig10	AUGUSTUS	CDS	478706	479305	0.93	-	0	Parent=A0040;	599
Contig10	AUGUSTUS	mRNA	479568	483292	.	+	.	ID=A0041;	3724
Contig10	AUGUSTUS	CDS	479568	479678	0.92	+	0	Parent=A0041;	110
Contig10	AUGUSTUS	CDS	479736	480095	0.97	+	0	Parent=A0041;	359
Contig10	AUGUSTUS	CDS	480156	480780	0.95	+	0	Parent=A0041;	624
Contig10	AUGUSTUS	CDS	480843	481116	0.33	+	2	Parent=A0041;	273
Contig10	AUGUSTUS	CDS	481171	482678	0.63	+	1	Parent=A0041;	1507
Contig10	AUGUSTUS	CDS	482733	483292	0.76	+	2	Parent=A0041;	559
Contig10	AUGUSTUS	mRNA	483469	485844	.	+	.	ID=A0042;	2375
Contig10	AUGUSTUS	CDS	483469	483657	0.57	+	0	Parent=A0042;	188
Contig10	AUGUSTUS	CDS	483804	483985	0.38	+	0	Parent=A0042;	181
Contig10	AUGUSTUS	CDS	484077	484341	0.91	+	1	Parent=A0042;	264
Contig10	AUGUSTUS	CDS	484772	485111	1	+	0	Parent=A0042;	339
Contig10	AUGUSTUS	CDS	485171	485844	0.47	+	2	Parent=A0042;	673
Contig10	AUGUSTUS	mRNA	485897	487613	.	-	.	ID=A0043;	1716
Contig10	AUGUSTUS	CDS	485897	485962	0.62	-	0	Parent=A0043;	65
Contig10	AUGUSTUS	CDS	486100	486138	0.57	-	0	Parent=A0043;	38
Contig10	AUGUSTUS	CDS	486202	486286	0.7	-	1	Parent=A0043;	84
Contig10	AUGUSTUS	CDS	486342	486511	0.62	-	0	Parent=A0043;	169
Contig10	AUGUSTUS	CDS	486577	486726	0.26	-	0	Parent=A0043;	149
Contig10	AUGUSTUS	CDS	486784	486878	1	-	2	Parent=A0043;	94
Contig10	AUGUSTUS	CDS	486934	486995	0.99	-	1	Parent=A0043;	61
Contig10	AUGUSTUS	CDS	487066	487144	0.83	-	2	Parent=A0043;	78
Contig10	AUGUSTUS	CDS	487204	487482	0.88	-	2	Parent=A0043;	278
Contig10	AUGUSTUS	CDS	487547	487613	0.55	-	0	Parent=A0043;	66
Contig10	AUGUSTUS	mRNA	488058	491534	.	+	.	ID=A0044;	3476
Contig10	AUGUSTUS	CDS	488058	488345	0.25	+	0	Parent=A0044;	287
Contig10	AUGUSTUS	CDS	488404	488689	0.73	+	0	Parent=A0044;	285
Contig10	AUGUSTUS	CDS	488752	490594	0.92	+	2	Parent=A0044;	1842
Contig10	AUGUSTUS	CDS	490732	490762	0.77	+	1	Parent=A0044;	30
Contig10	AUGUSTUS	CDS	490813	490969	0.88	+	0	Parent=A0044;	156
Contig10	AUGUSTUS	CDS	491026	491126	0.98	+	2	Parent=A0044;	100
Contig10	AUGUSTUS	CDS	491182	491232	1	+	0	Parent=A0044;	50
Contig10	AUGUSTUS	CDS	491292	491432	0.5	+	0	Parent=A0044;	140
Contig10	AUGUSTUS	CDS	491484	491534	0.99	+	0	Parent=A0044;	50
Contig10	AUGUSTUS	mRNA	495960	496951	.	-	.	ID=A0045;	991
Contig10	AUGUSTUS	CDS	495960	496698	0.96	-	1	Parent=A0045;	738
Contig10	AUGUSTUS	CDS	496752	496951	0.69	-	0	Parent=A0045;	199
Contig10	AUGUSTUS	mRNA	41320	42027	.	-	.	ID=A0046;	707
Contig10	AUGUSTUS	CDS	41320	41367	0.79	-	0	Parent=A0046;	47
Contig10	AUGUSTUS	CDS	41424	41649	0.82	-	1	Parent=A0046;	225
Contig10	AUGUSTUS	CDS	41702	41773	0.96	-	1	Parent=A0046;	71
Contig10	AUGUSTUS	CDS	41826	41845	0.61	-	0	Parent=A0046;	19
Contig10	AUGUSTUS	CDS	41902	42027	0.61	-	0	Parent=A0046;	125
Contig10	AUGUSTUS	mRNA	501676	502409	.	+	.	ID=A0047;	733
Contig10	AUGUSTUS	CDS	501676	501681	0.97	+	0	Parent=A0047;	5
Contig10	AUGUSTUS	CDS	501773	501979	1	+	0	Parent=A0047;	206
Contig10	AUGUSTUS	CDS	502032	502409	0.36	+	0	Parent=A0047;	377
Contig10	AUGUSTUS	mRNA	505025	509378	.	+	.	ID=A0048;	4353
Contig10	AUGUSTUS	CDS	505025	505097	0.74	+	0	Parent=A0048;	72
Contig10	AUGUSTUS	CDS	505151	506005	0.53	+	2	Parent=A0048;	854
Contig10	AUGUSTUS	CDS	506144	506263	0.35	+	2	Parent=A0048;	119
Contig10	AUGUSTUS	CDS	506317	507674	0.52	+	2	Parent=A0048;	1357
Contig10	AUGUSTUS	CDS	507756	507933	0.65	+	0	Parent=A0048;	177
Contig10	AUGUSTUS	CDS	508021	508274	0.63	+	2	Parent=A0048;	253
Contig10	AUGUSTUS	CDS	508326	509378	0.67	+	0	Parent=A0048;	1052
Contig10	AUGUSTUS	mRNA	510817	511282	.	+	.	ID=A0049;	465
Contig10	AUGUSTUS	CDS	510817	511077	0.87	+	0	Parent=A0049;	260
Contig10	AUGUSTUS	CDS	511130	511282	0.65	+	0	Parent=A0049;	152
Contig10	AUGUSTUS	mRNA	511870	513114	.	+	.	ID=A0050;	1244
Contig10	AUGUSTUS	CDS	511870	512468	0.72	+	0	Parent=A0050;	598
Contig10	AUGUSTUS	CDS	512532	513114	0.76	+	1	Parent=A0050;	582
Contig10	AUGUSTUS	mRNA	513564	519037	.	-	.	ID=A0051;	5473
Contig10	AUGUSTUS	CDS	513564	516754	0.76	-	2	Parent=A0051;	3190
Contig10	AUGUSTUS	CDS	517111	517632	0.73	-	2	Parent=A0051;	521
Contig10	AUGUSTUS	CDS	517909	518058	0.36	-	2	Parent=A0051;	149
Contig10	AUGUSTUS	CDS	518190	518298	0.26	-	0	Parent=A0051;	108
Contig10	AUGUSTUS	CDS	518372	518629	0.77	-	0	Parent=A0051;	257
Contig10	AUGUSTUS	CDS	518792	519037	0.84	-	0	Parent=A0051;	245
Contig10	AUGUSTUS	mRNA	524280	529552	.	+	.	ID=A0052;	5272
Contig10	AUGUSTUS	CDS	524280	526266	0.4	+	0	Parent=A0052;	1986
Contig10	AUGUSTUS	CDS	526317	529250	0.53	+	2	Parent=A0052;	2933
Contig10	AUGUSTUS	CDS	529299	529552	0.96	+	2	Parent=A0052;	253
Contig10	AUGUSTUS	mRNA	530951	532928	.	+	.	ID=A0053;	1977
Contig10	AUGUSTUS	CDS	530951	530964	0.6	+	0	Parent=A0053;	13
Contig10	AUGUSTUS	CDS	531118	531253	0.68	+	1	Parent=A0053;	135
Contig10	AUGUSTUS	CDS	531318	531602	0.98	+	0	Parent=A0053;	284
Contig10	AUGUSTUS	CDS	531723	532054	0.97	+	0	Parent=A0053;	331
Contig10	AUGUSTUS	CDS	532106	532928	0.79	+	1	Parent=A0053;	822
Contig10	AUGUSTUS	mRNA	533505	534479	.	-	.	ID=A0054;	974
Contig10	AUGUSTUS	CDS	533505	534387	0.68	-	1	Parent=A0054;	882
Contig10	AUGUSTUS	CDS	534457	534479	0.43	-	0	Parent=A0054;	22
Contig10	AUGUSTUS	mRNA	538858	540921	.	-	.	ID=A0055;	2063
Contig10	AUGUSTUS	CDS	538858	539466	0.46	-	0	Parent=A0055;	608
Contig10	AUGUSTUS	CDS	539767	540921	0.3	-	0	Parent=A0055;	1154
Contig10	AUGUSTUS	mRNA	542767	543189	.	+	.	ID=A0056;	422
Contig10	AUGUSTUS	CDS	542767	542949	0.37	+	0	Parent=A0056;	182
Contig10	AUGUSTUS	CDS	543010	543189	0.45	+	0	Parent=A0056;	179
Contig10	AUGUSTUS	mRNA	42218	43154	.	+	.	ID=A0057;	936
Contig10	AUGUSTUS	CDS	42218	42429	0.8	+	0	Parent=A0057;	211
Contig10	AUGUSTUS	CDS	42486	42752	0.98	+	1	Parent=A0057;	266
Contig10	AUGUSTUS	CDS	42807	42905	0.94	+	1	Parent=A0057;	98
Contig10	AUGUSTUS	CDS	42959	43154	0.6	+	1	Parent=A0057;	195
Contig10	AUGUSTUS	mRNA	543769	545689	.	-	.	ID=A0058;	1920
Contig10	AUGUSTUS	CDS	543769	544974	0.9	-	0	Parent=A0058;	1205
Contig10	AUGUSTUS	CDS	545095	545379	0.68	-	0	Parent=A0058;	284
Contig10	AUGUSTUS	CDS	545444	545689	0.86	-	0	Parent=A0058;	245
Contig10	AUGUSTUS	mRNA	549047	550034	.	-	.	ID=A0059;	987
Contig10	AUGUSTUS	CDS	549047	549124	0.83	-	0	Parent=A0059;	77
Contig10	AUGUSTUS	CDS	549178	549402	0.75	-	0	Parent=A0059;	224
Contig10	AUGUSTUS	CDS	549466	549827	0.63	-	2	Parent=A0059;	361
Contig10	AUGUSTUS	CDS	549944	550034	0.42	-	0	Parent=A0059;	90
Contig10	AUGUSTUS	mRNA	573047	573454	.	-	.	ID=A0060;	407
Contig10	AUGUSTUS	CDS	573047	573346	0.76	-	0	Parent=A0060;	299
Contig10	AUGUSTUS	CDS	573410	573454	0.74	-	0	Parent=A0060;	44
Contig10	AUGUSTUS	mRNA	587814	592274	.	+	.	ID=A0061;	4460
Contig10	AUGUSTUS	CDS	587814	588047	0.43	+	0	Parent=A0061;	233
Contig10	AUGUSTUS	CDS	588102	588780	0.4	+	0	Parent=A0061;	678
Contig10	AUGUSTUS	CDS	588853	592274	0.89	+	2	Parent=A0061;	3421
Contig10	AUGUSTUS	mRNA	594284	598744	.	+	.	ID=A0062;	4460
Contig10	AUGUSTUS	CDS	594284	594517	0.5	+	0	Parent=A0062;	233
Contig10	AUGUSTUS	CDS	594572	595250	0.38	+	0	Parent=A0062;	678
Contig10	AUGUSTUS	CDS	595323	598744	0.9	+	2	Parent=A0062;	3421
Contig10	AUGUSTUS	mRNA	600754	605295	.	+	.	ID=A0063;	4541
Contig10	AUGUSTUS	CDS	600754	600987	0.5	+	0	Parent=A0063;	233
Contig10	AUGUSTUS	CDS	601042	601720	0.5	+	0	Parent=A0063;	678
Contig10	AUGUSTUS	CDS	601793	605295	0.77	+	2	Parent=A0063;	3502
Contig10	AUGUSTUS	mRNA	609729	611531	.	-	.	ID=A0064;	1802
Contig10	AUGUSTUS	CDS	609729	609881	0.44	-	0	Parent=A0064;	152
Contig10	AUGUSTUS	CDS	609963	610138	0.76	-	2	Parent=A0064;	175
Contig10	AUGUSTUS	CDS	610456	610769	0.86	-	1	Parent=A0064;	313
Contig10	AUGUSTUS	CDS	610854	610908	0.8	-	2	Parent=A0064;	54
Contig10	AUGUSTUS	CDS	611081	611531	0.69	-	0	Parent=A0064;	450
Contig10	AUGUSTUS	mRNA	616795	617109	.	+	.	ID=A0065;	314
Contig10	AUGUSTUS	CDS	616795	617029	0.27	+	0	Parent=A0065;	234
Contig10	AUGUSTUS	CDS	617084	617109	0.27	+	2	Parent=A0065;	25
Contig10	AUGUSTUS	mRNA	620785	622141	.	-	.	ID=A0066;	1356
Contig10	AUGUSTUS	CDS	620785	621638	0.24	-	2	Parent=A0066;	853
Contig10	AUGUSTUS	CDS	621807	621843	0.38	-	0	Parent=A0066;	36
Contig10	AUGUSTUS	CDS	622067	622141	0.37	-	0	Parent=A0066;	74
Contig10	AUGUSTUS	mRNA	623036	623952	.	+	.	ID=A0067;	916
Contig10	AUGUSTUS	CDS	623036	623101	0.84	+	0	Parent=A0067;	65
Contig10	AUGUSTUS	CDS	623170	623952	0.59	+	0	Parent=A0067;	782
Contig10	AUGUSTUS	mRNA	43656	44519	.	-	.	ID=A0068;	863
Contig10	AUGUSTUS	CDS	43656	43782	0.63	-	1	Parent=A0068;	126
Contig10	AUGUSTUS	CDS	43843	43928	0.84	-	0	Parent=A0068;	85
Contig10	AUGUSTUS	CDS	43982	44175	0.69	-	2	Parent=A0068;	193
Contig10	AUGUSTUS	CDS	44231	44519	0.34	-	0	Parent=A0068;	288
Contig10	AUGUSTUS	mRNA	625972	627387	.	-	.	ID=A0069;	1415
Contig10	AUGUSTUS	CDS	625972	626615	0.32	-	2	Parent=A0069;	643
Contig10	AUGUSTUS	CDS	626985	627387	0.41	-	0	Parent=A0069;	402
Contig10	AUGUSTUS	mRNA	633956	634654	.	+	.	ID=A0070;	698
Contig10	AUGUSTUS	CDS	633956	634107	0.64	+	0	Parent=A0070;	151
Contig10	AUGUSTUS	CDS	634339	634654	0.75	+	1	Parent=A0070;	315
Contig10	AUGUSTUS	mRNA	636866	637799	.	+	.	ID=A0071;	933
Contig10	AUGUSTUS	CDS	636866	637254	0.59	+	0	Parent=A0071;	388
Contig10	AUGUSTUS	CDS	637369	637394	0.61	+	1	Parent=A0071;	25
Contig10	AUGUSTUS	CDS	637480	637799	0.6	+	2	Parent=A0071;	319
Contig10	AUGUSTUS	mRNA	638513	638981	.	-	.	ID=A0072;	468
Contig10	AUGUSTUS	CDS	638513	638539	0.59	-	0	Parent=A0072;	26
Contig10	AUGUSTUS	CDS	638600	638704	0.79	-	0	Parent=A0072;	104
Contig10	AUGUSTUS	CDS	638756	638763	0.69	-	2	Parent=A0072;	7
Contig10	AUGUSTUS	CDS	638822	638981	0.36	-	0	Parent=A0072;	159
Contig10	AUGUSTUS	mRNA	646228	649550	.	+	.	ID=A0073;	3322
Contig10	AUGUSTUS	CDS	646228	647038	0.71	+	0	Parent=A0073;	810
Contig10	AUGUSTUS	CDS	647327	647440	0.56	+	2	Parent=A0073;	113
Contig10	AUGUSTUS	CDS	647500	648064	0.5	+	2	Parent=A0073;	564
Contig10	AUGUSTUS	CDS	648491	649550	0.94	+	1	Parent=A0073;	1059
Contig10	AUGUSTUS	mRNA	651589	652569	.	+	.	ID=A0074;	980
Contig10	AUGUSTUS	CDS	651589	651807	0.21	+	0	Parent=A0074;	218
Contig10	AUGUSTUS	CDS	651979	652569	0.34	+	0	Parent=A0074;	590
Contig10	AUGUSTUS	mRNA	657698	658540	.	+	.	ID=A0075;	842
Contig10	AUGUSTUS	CDS	657698	657713	0.86	+	0	Parent=A0075;	15
Contig10	AUGUSTUS	CDS	657767	658011	0.9	+	2	Parent=A0075;	244
Contig10	AUGUSTUS	CDS	658064	658540	0.87	+	0	Parent=A0075;	476
Contig10	AUGUSTUS	mRNA	660246	660534	.	+	.	ID=A0076;	288
Contig10	AUGUSTUS	CDS	660246	660408	0.72	+	0	Parent=A0076;	162
Contig10	AUGUSTUS	CDS	660473	660534	0.3	+	2	Parent=A0076;	61
Contig10	AUGUSTUS	mRNA	664665	666674	.	+	.	ID=A0077;	2009
Contig10	AUGUSTUS	CDS	664665	665512	0.84	+	0	Parent=A0077;	847
Contig10	AUGUSTUS	CDS	665570	666674	0.86	+	1	Parent=A0077;	1104
Contig10	AUGUSTUS	mRNA	670587	671855	.	-	.	ID=A0078;	1268
Contig10	AUGUSTUS	CDS	670587	671533	0.53	-	2	Parent=A0078;	946
Contig10	AUGUSTUS	CDS	671678	671855	0.19	-	0	Parent=A0078;	177
Contig10	AUGUSTUS	mRNA	45389	47522	.	+	.	ID=A0079;	2133
Contig10	AUGUSTUS	CDS	45389	45873	0.95	+	0	Parent=A0079;	484
Contig10	AUGUSTUS	CDS	45926	46056	0.99	+	1	Parent=A0079;	130
Contig10	AUGUSTUS	CDS	46115	46133	0.98	+	2	Parent=A0079;	18
Contig10	AUGUSTUS	CDS	46195	46444	0.97	+	1	Parent=A0079;	249
Contig10	AUGUSTUS	CDS	46498	46680	0.98	+	0	Parent=A0079;	182
Contig10	AUGUSTUS	CDS	47071	47185	0.99	+	0	Parent=A0079;	114
Contig10	AUGUSTUS	CDS	47242	47328	0.98	+	2	Parent=A0079;	86
Contig10	AUGUSTUS	CDS	47383	47522	0.78	+	2	Parent=A0079;	139
Contig10	AUGUSTUS	mRNA	672030	672857	.	-	.	ID=A0080;	827
Contig10	AUGUSTUS	CDS	672030	672118	0.67	-	2	Parent=A0080;	88
Contig10	AUGUSTUS	CDS	672166	672544	0.98	-	0	Parent=A0080;	378
Contig10	AUGUSTUS	CDS	672597	672857	0.89	-	0	Parent=A0080;	260
Contig10	AUGUSTUS	mRNA	675327	676739	.	-	.	ID=A0081;	1412
Contig10	AUGUSTUS	CDS	675327	675404	0.9	-	0	Parent=A0081;	77
Contig10	AUGUSTUS	CDS	675458	675682	0.64	-	0	Parent=A0081;	224
Contig10	AUGUSTUS	CDS	675746	676152	0.45	-	2	Parent=A0081;	406
Contig10	AUGUSTUS	CDS	676224	676437	0.89	-	0	Parent=A0081;	213
Contig10	AUGUSTUS	CDS	676488	676573	0.84	-	2	Parent=A0081;	85
Contig10	AUGUSTUS	CDS	676694	676739	0.87	-	0	Parent=A0081;	45
Contig10	AUGUSTUS	mRNA	679083	684352	.	+	.	ID=A0082;	5269
Contig10	AUGUSTUS	CDS	679083	681108	0.64	+	0	Parent=A0082;	2025
Contig10	AUGUSTUS	CDS	681318	681684	0.41	+	2	Parent=A0082;	366
Contig10	AUGUSTUS	CDS	681802	684352	0.42	+	1	Parent=A0082;	2550
Contig10	AUGUSTUS	mRNA	684807	687195	.	-	.	ID=A0083;	2388
Contig10	AUGUSTUS	CDS	684807	684815	0.42	-	0	Parent=A0083;	8
Contig10	AUGUSTUS	CDS	684991	685568	0.41	-	2	Parent=A0083;	577
Contig10	AUGUSTUS	CDS	685635	686460	0.9	-	0	Parent=A0083;	825
Contig10	AUGUSTUS	CDS	686508	686706	0.48	-	1	Parent=A0083;	198
Contig10	AUGUSTUS	CDS	686776	686882	0.7	-	0	Parent=A0083;	106
Contig10	AUGUSTUS	CDS	686935	687195	1	-	0	Parent=A0083;	260
Contig10	AUGUSTUS	mRNA	699171	700336	.	-	.	ID=A0084;	1165
Contig10	AUGUSTUS	CDS	699171	699838	0.93	-	2	Parent=A0084;	667
Contig10	AUGUSTUS	CDS	699899	700186	0.79	-	2	Parent=A0084;	287
Contig10	AUGUSTUS	CDS	700258	700336	0.88	-	0	Parent=A0084;	78
Contig10	AUGUSTUS	mRNA	700424	703618	.	-	.	ID=A0085;	3194
Contig10	AUGUSTUS	CDS	700424	701944	0.77	-	0	Parent=A0085;	1520
Contig10	AUGUSTUS	CDS	701999	702589	0.67	-	0	Parent=A0085;	590
Contig10	AUGUSTUS	CDS	702638	703618	0.75	-	0	Parent=A0085;	980
Contig10	AUGUSTUS	mRNA	709559	711261	.	-	.	ID=A0086;	1702
Contig10	AUGUSTUS	CDS	709559	709993	0.95	-	0	Parent=A0086;	434
Contig10	AUGUSTUS	CDS	710049	710279	0.99	-	0	Parent=A0086;	230
Contig10	AUGUSTUS	CDS	710333	710514	0.65	-	2	Parent=A0086;	181
Contig10	AUGUSTUS	CDS	710826	711018	0.76	-	0	Parent=A0086;	192
Contig10	AUGUSTUS	CDS	711181	711261	0.71	-	0	Parent=A0086;	80
Contig10	AUGUSTUS	mRNA	711790	713389	.	+	.	ID=A0087;	1599
Contig10	AUGUSTUS	CDS	711790	711868	0.72	+	0	Parent=A0087;	78
Contig10	AUGUSTUS	CDS	711925	712088	0.44	+	2	Parent=A0087;	163
Contig10	AUGUSTUS	CDS	712173	712322	0.38	+	0	Parent=A0087;	149
Contig10	AUGUSTUS	CDS	712557	712598	0.34	+	0	Parent=A0087;	41
Contig10	AUGUSTUS	CDS	712829	713389	0.29	+	0	Parent=A0087;	560
Contig10	AUGUSTUS	mRNA	713781	714190	.	-	.	ID=A0088;	409
Contig10	AUGUSTUS	CDS	713781	713784	0.55	-	1	Parent=A0088;	3
Contig10	AUGUSTUS	CDS	713866	714072	0.69	-	1	Parent=A0088;	206
Contig10	AUGUSTUS	CDS	714135	714190	0.43	-	0	Parent=A0088;	55
Contig10	AUGUSTUS	mRNA	716116	719255	.	+	.	ID=A0089;	3139
Contig10	AUGUSTUS	CDS	716116	716311	0.28	+	0	Parent=A0089;	195
Contig10	AUGUSTUS	CDS	716516	717170	0.2	+	2	Parent=A0089;	654
Contig10	AUGUSTUS	CDS	717272	717835	0.21	+	1	Parent=A0089;	563
Contig10	AUGUSTUS	CDS	717911	718635	0.53	+	1	Parent=A0089;	724
Contig10	AUGUSTUS	CDS	718714	719255	0.37	+	2	Parent=A0089;	541
Contig10	AUGUSTUS	mRNA	51193	52632	.	-	.	ID=A0090;	1439
Contig10	AUGUSTUS	CDS	51193	51225	0.98	-	0	Parent=A0090;	32
Contig10	AUGUSTUS	CDS	51281	52064	0.98	-	1	Parent=A0090;	783
Contig10	AUGUSTUS	CDS	52226	52632	0.3	-	0	Parent=A0090;	406
Contig10	AUGUSTUS	mRNA	719814	720968	.	+	.	ID=A0091;	1154
Contig10	AUGUSTUS	CDS	719814	719995	0.26	+	0	Parent=A0091;	181
Contig10	AUGUSTUS	CDS	720053	720416	0.86	+	1	Parent=A0091;	363
Contig10	AUGUSTUS	CDS	720468	720968	0.75	+	0	Parent=A0091;	500
Contig10	AUGUSTUS	mRNA	727408	728092	.	+	.	ID=A0092;	684
Contig10	AUGUSTUS	CDS	727408	727560	1	+	0	Parent=A0092;	152
Contig10	AUGUSTUS	CDS	727610	727660	1	+	0	Parent=A0092;	50
Contig10	AUGUSTUS	CDS	727715	727799	1	+	0	Parent=A0092;	84
Contig10	AUGUSTUS	CDS	727854	727895	0.87	+	2	Parent=A0092;	41
Contig10	AUGUSTUS	CDS	727947	728092	0.88	+	2	Parent=A0092;	145
Contig10	AUGUSTUS	mRNA	729642	735745	.	+	.	ID=A0093;	6103
Contig10	AUGUSTUS	CDS	729642	729789	0.92	+	0	Parent=A0093;	147
Contig10	AUGUSTUS	CDS	729844	730470	0.9	+	2	Parent=A0093;	626
Contig10	AUGUSTUS	CDS	730530	730936	0.44	+	2	Parent=A0093;	406
Contig10	AUGUSTUS	CDS	730993	731093	0.98	+	0	Parent=A0093;	100
Contig10	AUGUSTUS	CDS	731150	731339	1	+	1	Parent=A0093;	189
Contig10	AUGUSTUS	CDS	731399	731623	1	+	0	Parent=A0093;	224
Contig10	AUGUSTUS	CDS	731682	731861	0.93	+	0	Parent=A0093;	179
Contig10	AUGUSTUS	CDS	731911	732015	0.9	+	0	Parent=A0093;	104
Contig10	AUGUSTUS	CDS	732065	732264	0.97	+	0	Parent=A0093;	199
Contig10	AUGUSTUS	CDS	732314	732506	0.72	+	1	Parent=A0093;	192
Contig10	AUGUSTUS	CDS	732562	732708	0.71	+	0	Parent=A0093;	146
Contig10	AUGUSTUS	CDS	732761	732898	0.86	+	0	Parent=A0093;	137
Contig10	AUGUSTUS	CDS	732953	733231	0.79	+	0	Parent=A0093;	278
Contig10	AUGUSTUS	CDS	733295	733405	1	+	0	Parent=A0093;	110
Contig10	AUGUSTUS	CDS	733464	733607	1	+	0	Parent=A0093;	143
Contig10	AUGUSTUS	CDS	733668	733761	0.84	+	0	Parent=A0093;	93
Contig10	AUGUSTUS	CDS	733813	733982	0.85	+	2	Parent=A0093;	169
Contig10	AUGUSTUS	CDS	734034	734292	0.88	+	0	Parent=A0093;	258
Contig10	AUGUSTUS	CDS	734347	734434	0.97	+	2	Parent=A0093;	87
Contig10	AUGUSTUS	CDS	734496	734625	0.57	+	1	Parent=A0093;	129
Contig10	AUGUSTUS	CDS	734675	735411	0.73	+	0	Parent=A0093;	736
Contig10	AUGUSTUS	CDS	735472	735622	0.81	+	1	Parent=A0093;	150
Contig10	AUGUSTUS	CDS	735683	735745	0.99	+	0	Parent=A0093;	62
Contig10	AUGUSTUS	mRNA	736107	736782	.	+	.	ID=A0094;	675
Contig10	AUGUSTUS	CDS	736107	736152	0.88	+	0	Parent=A0094;	45
Contig10	AUGUSTUS	CDS	736214	736553	0.98	+	2	Parent=A0094;	339
Contig10	AUGUSTUS	CDS	736643	736712	0.96	+	1	Parent=A0094;	69
Contig10	AUGUSTUS	CDS	736768	736782	0.95	+	0	Parent=A0094;	14
Contig10	AUGUSTUS	mRNA	737817	739508	.	-	.	ID=A0095;	1691
Contig10	AUGUSTUS	CDS	737817	738705	0.72	-	1	Parent=A0095;	888
Contig10	AUGUSTUS	CDS	738790	739508	0.3	-	0	Parent=A0095;	718
Contig10	AUGUSTUS	mRNA	742943	743299	.	-	.	ID=A0096;	356
Contig10	AUGUSTUS	CDS	742943	743108	0.32	-	1	Parent=A0096;	165
Contig10	AUGUSTUS	CDS	743160	743299	0.98	-	0	Parent=A0096;	139
Contig10	AUGUSTUS	mRNA	744025	745167	.	-	.	ID=A0097;	1142
Contig10	AUGUSTUS	CDS	744025	744084	0.95	-	0	Parent=A0097;	59
Contig10	AUGUSTUS	CDS	744139	744298	0.91	-	1	Parent=A0097;	159
Contig10	AUGUSTUS	CDS	744410	744854	0.99	-	2	Parent=A0097;	444
Contig10	AUGUSTUS	CDS	744917	744935	1	-	0	Parent=A0097;	18
Contig10	AUGUSTUS	CDS	744989	745064	1	-	1	Parent=A0097;	75
Contig10	AUGUSTUS	CDS	745118	745167	0.42	-	0	Parent=A0097;	49
Contig10	AUGUSTUS	mRNA	745337	746907	.	-	.	ID=A0098;	1570
Contig10	AUGUSTUS	CDS	745337	745420	0.4	-	0	Parent=A0098;	83
Contig10	AUGUSTUS	CDS	745476	746263	0.91	-	2	Parent=A0098;	787
Contig10	AUGUSTUS	CDS	746317	746803	0.95	-	0	Parent=A0098;	486
Contig10	AUGUSTUS	CDS	746857	746907	0.91	-	0	Parent=A0098;	50
Contig10	AUGUSTUS	mRNA	749231	753112	.	+	.	ID=A0099;	3881
Contig10	AUGUSTUS	CDS	749231	749276	0.46	+	0	Parent=A0099;	45
Contig10	AUGUSTUS	CDS	749332	749486	0.87	+	2	Parent=A0099;	154
Contig10	AUGUSTUS	CDS	749537	749613	0.99	+	0	Parent=A0099;	76
Contig10	AUGUSTUS	CDS	749665	749726	0.97	+	1	Parent=A0099;	61
Contig10	AUGUSTUS	CDS	749785	749933	0.88	+	2	Parent=A0099;	148
Contig10	AUGUSTUS	CDS	749989	750183	0.63	+	0	Parent=A0099;	194
Contig10	AUGUSTUS	CDS	750238	750342	0.98	+	0	Parent=A0099;	104
Contig10	AUGUSTUS	CDS	750397	750442	0.9	+	0	Parent=A0099;	45
Contig10	AUGUSTUS	CDS	750498	750614	0.93	+	2	Parent=A0099;	116
Contig10	AUGUSTUS	CDS	750662	750724	0.99	+	2	Parent=A0099;	62
Contig10	AUGUSTUS	CDS	750777	750829	0.99	+	2	Parent=A0099;	52
Contig10	AUGUSTUS	CDS	750881	750990	1	+	0	Parent=A0099;	109
Contig10	AUGUSTUS	CDS	751053	751465	1	+	1	Parent=A0099;	412
Contig10	AUGUSTUS	CDS	751516	751622	0.84	+	2	Parent=A0099;	106
Contig10	AUGUSTUS	CDS	751677	751751	1	+	0	Parent=A0099;	74
Contig10	AUGUSTUS	CDS	751802	751948	1	+	0	Parent=A0099;	146
Contig10	AUGUSTUS	CDS	752007	752279	1	+	0	Parent=A0099;	272
Contig10	AUGUSTUS	CDS	752341	752424	0.94	+	0	Parent=A0099;	83
Contig10	AUGUSTUS	CDS	752483	752770	1	+	0	Parent=A0099;	287
Contig10	AUGUSTUS	CDS	752828	753112	0.59	+	0	Parent=A0099;	284
Contig10	AUGUSTUS	mRNA	757500	758661	.	-	.	ID=A0100;	1161
Contig10	AUGUSTUS	CDS	757500	757800	0.49	-	1	Parent=A0100;	300
Contig10	AUGUSTUS	CDS	757856	757927	0.94	-	1	Parent=A0100;	71
Contig10	AUGUSTUS	CDS	757975	758021	1	-	0	Parent=A0100;	46
Contig10	AUGUSTUS	CDS	758076	758350	0.52	-	2	Parent=A0100;	274
Contig10	AUGUSTUS	CDS	758403	758661	0.94	-	0	Parent=A0100;	258
Contig10	AUGUSTUS	mRNA	57290	59298	.	+	.	ID=A0101;	2008
Contig10	AUGUSTUS	CDS	57290	57515	0.93	+	0	Parent=A0101;	225
Contig10	AUGUSTUS	CDS	57579	57680	0.93	+	2	Parent=A0101;	101
Contig10	AUGUSTUS	CDS	57733	57895	0.99	+	2	Parent=A0101;	162
Contig10	AUGUSTUS	CDS	57955	58024	1	+	1	Parent=A0101;	69
Contig10	AUGUSTUS	CDS	58068	58256	0.69	+	0	Parent=A0101;	188
Contig10	AUGUSTUS	CDS	58311	58501	1	+	0	Parent=A0101;	190
Contig10	AUGUSTUS	CDS	58551	58852	0.72	+	1	Parent=A0101;	301
Contig10	AUGUSTUS	CDS	58912	58973	0.83	+	2	Parent=A0101;	61
Contig10	AUGUSTUS	CDS	59023	59152	0.71	+	0	Parent=A0101;	129
Contig10	AUGUSTUS	CDS	59204	59298	0.71	+	2	Parent=A0101;	94
Contig10	AUGUSTUS	mRNA	760652	763585	.	+	.	ID=A0102;	2933
Contig10	AUGUSTUS	CDS	760652	763504	0.26	+	0	Parent=A0102;	2852
Contig10	AUGUSTUS	CDS	763559	763585	0.35	+	0	Parent=A0102;	26
Contig10	AUGUSTUS	mRNA	766042	767255	.	+	.	ID=A0103;	1213
Contig10	AUGUSTUS	CDS	766042	766124	0.27	+	0	Parent=A0103;	82
Contig10	AUGUSTUS	CDS	766209	766608	0.89	+	1	Parent=A0103;	399
Contig10	AUGUSTUS	CDS	766772	767033	0.59	+	0	Parent=A0103;	261
Contig10	AUGUSTUS	CDS	767095	767137	0.64	+	2	Parent=A0103;	42
Contig10	AUGUSTUS	CDS	767195	767255	0.63	+	1	Parent=A0103;	60
Contig10	AUGUSTUS	mRNA	768020	769907	.	+	.	ID=A0104;	1887
Contig10	AUGUSTUS	CDS	768020	768074	0.98	+	0	Parent=A0104;	54
Contig10	AUGUSTUS	CDS	768345	768402	0.73	+	2	Parent=A0104;	57
Contig10	AUGUSTUS	CDS	768548	768719	0.79	+	1	Parent=A0104;	171
Contig10	AUGUSTUS	CDS	768840	768995	0.83	+	0	Parent=A0104;	155
Contig10	AUGUSTUS	CDS	769123	769235	0.78	+	0	Parent=A0104;	112
Contig10	AUGUSTUS	CDS	769298	769453	0.76	+	1	Parent=A0104;	155
Contig10	AUGUSTUS	CDS	769727	769907	0.67	+	1	Parent=A0104;	180
Contig10	AUGUSTUS	mRNA	771451	771926	.	+	.	ID=A0105;	475
Contig10	AUGUSTUS	CDS	771451	771515	0.99	+	0	Parent=A0105;	64
Contig10	AUGUSTUS	CDS	771573	771711	0.99	+	1	Parent=A0105;	138
Contig10	AUGUSTUS	CDS	771768	771926	1	+	0	Parent=A0105;	158
Contig10	AUGUSTUS	mRNA	772371	774505	.	-	.	ID=A0106;	2134
Contig10	AUGUSTUS	CDS	772371	773031	0.92	-	1	Parent=A0106;	660
Contig10	AUGUSTUS	CDS	773094	773542	0.46	-	0	Parent=A0106;	448
Contig10	AUGUSTUS	CDS	773598	774007	0.31	-	2	Parent=A0106;	409
Contig10	AUGUSTUS	CDS	774094	774382	0.84	-	0	Parent=A0106;	288
Contig10	AUGUSTUS	CDS	774434	774505	0.99	-	0	Parent=A0106;	71
Contig10	AUGUSTUS	mRNA	774783	776955	.	+	.	ID=A0107;	2172
Contig10	AUGUSTUS	CDS	774783	774989	0.97	+	0	Parent=A0107;	206
Contig10	AUGUSTUS	CDS	775061	775643	1	+	0	Parent=A0107;	582
Contig10	AUGUSTUS	CDS	775703	775795	0.95	+	2	Parent=A0107;	92
Contig10	AUGUSTUS	CDS	775845	776575	0.6	+	2	Parent=A0107;	730
Contig10	AUGUSTUS	CDS	776644	776813	0.42	+	0	Parent=A0107;	169
Contig10	AUGUSTUS	CDS	776865	776955	0.53	+	1	Parent=A0107;	90
Contig10	AUGUSTUS	mRNA	778857	781672	.	+	.	ID=A0108;	2815
Contig10	AUGUSTUS	CDS	778857	779225	0.69	+	0	Parent=A0108;	368
Contig10	AUGUSTUS	CDS	779276	779566	0.92	+	0	Parent=A0108;	290
Contig10	AUGUSTUS	CDS	779619	779688	1	+	0	Parent=A0108;	69
Contig10	AUGUSTUS	CDS	779740	779869	0.92	+	2	Parent=A0108;	129
Contig10	AUGUSTUS	CDS	779920	780102	0.93	+	1	Parent=A0108;	182
Contig10	AUGUSTUS	CDS	780156	780293	0.86	+	1	Parent=A0108;	137
Contig10	AUGUSTUS	CDS	780345	780458	1	+	1	Parent=A0108;	113
Contig10	AUGUSTUS	CDS	780513	780617	1	+	1	Parent=A0108;	104
Contig10	AUGUSTUS	CDS	780666	780755	1	+	1	Parent=A0108;	89
Contig10	AUGUSTUS	CDS	780810	781028	1	+	1	Parent=A0108;	218
Contig10	AUGUSTUS	CDS	781082	781319	1	+	1	Parent=A0108;	237
Contig10	AUGUSTUS	CDS	781376	781672	1	+	0	Parent=A0108;	296
Contig10	AUGUSTUS	mRNA	782702	783982	.	-	.	ID=A0109;	1280
Contig10	AUGUSTUS	CDS	782702	783122	0.89	-	1	Parent=A0109;	420
Contig10	AUGUSTUS	CDS	783181	783771	0.99	-	1	Parent=A0109;	590
Contig10	AUGUSTUS	CDS	783822	783982	1	-	0	Parent=A0109;	160
Contig10	AUGUSTUS	mRNA	784691	786282	.	+	.	ID=A0110;	1591
Contig10	AUGUSTUS	CDS	784691	784797	0.96	+	0	Parent=A0110;	106
Contig10	AUGUSTUS	CDS	784849	784927	0.96	+	1	Parent=A0110;	78
Contig10	AUGUSTUS	CDS	785044	785099	0.83	+	0	Parent=A0110;	55
Contig10	AUGUSTUS	CDS	785151	785274	0.68	+	1	Parent=A0110;	123
Contig10	AUGUSTUS	CDS	785327	786019	0.58	+	0	Parent=A0110;	692
Contig10	AUGUSTUS	CDS	786160	786282	0.7	+	0	Parent=A0110;	122
Contig10	AUGUSTUS	mRNA	789792	791198	.	-	.	ID=A0111;	1406
Contig10	AUGUSTUS	CDS	789792	789948	0.99	-	1	Parent=A0111;	156
Contig10	AUGUSTUS	CDS	790014	790183	0.94	-	0	Parent=A0111;	169
Contig10	AUGUSTUS	CDS	790252	790548	1	-	0	Parent=A0111;	296
Contig10	AUGUSTUS	CDS	790608	790778	1	-	0	Parent=A0111;	170
Contig10	AUGUSTUS	CDS	790860	791025	0.75	-	1	Parent=A0111;	165
Contig10	AUGUSTUS	CDS	791079	791109	0.99	-	2	Parent=A0111;	30
Contig10	AUGUSTUS	CDS	791171	791198	1	-	0	Parent=A0111;	27
Contig10	AUGUSTUS	mRNA	642	1784	.	+	.	ID=A0112;	1142
Contig10	AUGUSTUS	CDS	642	806	0.98	+	0	Parent=A0112;	164
Contig10	AUGUSTUS	CDS	856	1214	0.61	+	0	Parent=A0112;	358
Contig10	AUGUSTUS	CDS	1271	1371	0.93	+	1	Parent=A0112;	100
Contig10	AUGUSTUS	CDS	1426	1784	0.61	+	2	Parent=A0112;	358
Contig10	AUGUSTUS	mRNA	59683	60775	.	+	.	ID=A0113;	1092
Contig10	AUGUSTUS	CDS	59683	59914	0.82	+	0	Parent=A0113;	231
Contig10	AUGUSTUS	CDS	59970	60071	0.94	+	2	Parent=A0113;	101
Contig10	AUGUSTUS	CDS	60124	60286	0.97	+	2	Parent=A0113;	162
Contig10	AUGUSTUS	CDS	60353	60422	0.87	+	1	Parent=A0113;	69
Contig10	AUGUSTUS	CDS	60478	60664	0.81	+	0	Parent=A0113;	186
Contig10	AUGUSTUS	CDS	60714	60775	0.91	+	2	Parent=A0113;	61
Contig10	AUGUSTUS	mRNA	792403	795866	.	+	.	ID=A0114;	3463
Contig10	AUGUSTUS	CDS	792403	792624	0.97	+	0	Parent=A0114;	221
Contig10	AUGUSTUS	CDS	792696	792842	0.99	+	0	Parent=A0114;	146
Contig10	AUGUSTUS	CDS	792919	793069	0.63	+	0	Parent=A0114;	150
Contig10	AUGUSTUS	CDS	793265	793493	0.4	+	2	Parent=A0114;	228
Contig10	AUGUSTUS	CDS	793859	795866	0.62	+	1	Parent=A0114;	2007
Contig10	AUGUSTUS	mRNA	797596	799816	.	+	.	ID=A0115;	2220
Contig10	AUGUSTUS	CDS	797596	798137	0.9	+	0	Parent=A0115;	541
Contig10	AUGUSTUS	CDS	798205	798590	0.99	+	1	Parent=A0115;	385
Contig10	AUGUSTUS	CDS	798664	799672	0.75	+	2	Parent=A0115;	1008
Contig10	AUGUSTUS	CDS	799741	799816	0.64	+	1	Parent=A0115;	75
Contig10	AUGUSTUS	mRNA	800520	803127	.	-	.	ID=A0116;	2607
Contig10	AUGUSTUS	CDS	800520	800555	0.78	-	0	Parent=A0116;	35
Contig10	AUGUSTUS	CDS	800610	801036	0.79	-	1	Parent=A0116;	426
Contig10	AUGUSTUS	CDS	801098	801189	0.96	-	0	Parent=A0116;	91
Contig10	AUGUSTUS	CDS	801245	801463	0.49	-	0	Parent=A0116;	218
Contig10	AUGUSTUS	CDS	801514	801552	0.47	-	0	Parent=A0116;	38
Contig10	AUGUSTUS	CDS	801602	801660	0.53	-	2	Parent=A0116;	58
Contig10	AUGUSTUS	CDS	801719	801868	0.56	-	2	Parent=A0116;	149
Contig10	AUGUSTUS	CDS	801922	801942	0.43	-	2	Parent=A0116;	20
Contig10	AUGUSTUS	CDS	802096	802179	0.72	-	2	Parent=A0116;	83
Contig10	AUGUSTUS	CDS	802235	802348	1	-	2	Parent=A0116;	113
Contig10	AUGUSTUS	CDS	802399	802742	0.73	-	1	Parent=A0116;	343
Contig10	AUGUSTUS	CDS	802794	802850	0.97	-	1	Parent=A0116;	56
Contig10	AUGUSTUS	CDS	802922	803127	0.67	-	0	Parent=A0116;	205
Contig10	AUGUSTUS	mRNA	804277	805421	.	-	.	ID=A0117;	1144
Contig10	AUGUSTUS	CDS	804277	805141	0.84	-	1	Parent=A0117;	864
Contig10	AUGUSTUS	CDS	805196	805355	0.81	-	2	Parent=A0117;	159
Contig10	AUGUSTUS	CDS	805409	805421	0.8	-	0	Parent=A0117;	12
Contig10	AUGUSTUS	mRNA	805749	806919	.	+	.	ID=A0118;	1170
Contig10	AUGUSTUS	CDS	805749	806373	0.69	+	0	Parent=A0118;	624
Contig10	AUGUSTUS	CDS	806439	806549	0.8	+	2	Parent=A0118;	110
Contig10	AUGUSTUS	CDS	806606	806657	0.77	+	2	Parent=A0118;	51
Contig10	AUGUSTUS	CDS	806712	806806	0.71	+	1	Parent=A0118;	94
Contig10	AUGUSTUS	CDS	806864	806919	0.52	+	2	Parent=A0118;	55
Contig10	AUGUSTUS	mRNA	810016	811185	.	+	.	ID=A0119;	1169
Contig10	AUGUSTUS	CDS	810016	810999	0.49	+	0	Parent=A0119;	983
Contig10	AUGUSTUS	CDS	811054	811185	0.47	+	0	Parent=A0119;	131
Contig10	AUGUSTUS	mRNA	811474	818020	.	-	.	ID=A0120;	6546
Contig10	AUGUSTUS	CDS	811474	811501	0.94	-	1	Parent=A0120;	27
Contig10	AUGUSTUS	CDS	811556	811917	0.96	-	0	Parent=A0120;	361
Contig10	AUGUSTUS	CDS	811968	812072	0.99	-	0	Parent=A0120;	104
Contig10	AUGUSTUS	CDS	812125	812708	0.63	-	2	Parent=A0120;	583
Contig10	AUGUSTUS	CDS	812767	813038	0.98	-	1	Parent=A0120;	271
Contig10	AUGUSTUS	CDS	813093	813232	1	-	0	Parent=A0120;	139
Contig10	AUGUSTUS	CDS	813287	813361	0.99	-	0	Parent=A0120;	74
Contig10	AUGUSTUS	CDS	813410	813496	0.97	-	0	Parent=A0120;	86
Contig10	AUGUSTUS	CDS	813558	813717	0.88	-	1	Parent=A0120;	159
Contig10	AUGUSTUS	CDS	813772	813826	0.9	-	2	Parent=A0120;	54
Contig10	AUGUSTUS	CDS	813878	814143	0.9	-	1	Parent=A0120;	265
Contig10	AUGUSTUS	CDS	814218	814314	1	-	2	Parent=A0120;	96
Contig10	AUGUSTUS	CDS	814368	814515	0.99	-	0	Parent=A0120;	147
Contig10	AUGUSTUS	CDS	814571	814664	1	-	1	Parent=A0120;	93
Contig10	AUGUSTUS	CDS	814726	814764	0.95	-	1	Parent=A0120;	38
Contig10	AUGUSTUS	CDS	814819	814915	0.98	-	2	Parent=A0120;	96
Contig10	AUGUSTUS	CDS	814968	815049	0.99	-	0	Parent=A0120;	81
Contig10	AUGUSTUS	CDS	815128	815256	1	-	0	Parent=A0120;	128
Contig10	AUGUSTUS	CDS	815319	815909	0.6	-	0	Parent=A0120;	590
Contig10	AUGUSTUS	CDS	815968	816201	0.72	-	0	Parent=A0120;	233
Contig10	AUGUSTUS	CDS	816255	816382	0.45	-	2	Parent=A0120;	127
Contig10	AUGUSTUS	CDS	816445	818020	0.42	-	0	Parent=A0120;	1575
Contig10	AUGUSTUS	mRNA	818178	818951	.	+	.	ID=A0121;	773
Contig10	AUGUSTUS	CDS	818178	818181	0.81	+	0	Parent=A0121;	3
Contig10	AUGUSTUS	CDS	818227	818406	0.54	+	2	Parent=A0121;	179
Contig10	AUGUSTUS	CDS	818466	818697	0.5	+	2	Parent=A0121;	231
Contig10	AUGUSTUS	CDS	818888	818951	0.22	+	1	Parent=A0121;	63
Contig10	AUGUSTUS	mRNA	819500	820190	.	-	.	ID=A0122;	690
Contig10	AUGUSTUS	CDS	819500	819657	1	-	2	Parent=A0122;	157
Contig10	AUGUSTUS	CDS	819717	819809	1	-	2	Parent=A0122;	92
Contig10	AUGUSTUS	CDS	819896	820190	0.68	-	0	Parent=A0122;	294
Contig10	AUGUSTUS	mRNA	821262	822271	.	-	.	ID=A0123;	1009
Contig10	AUGUSTUS	CDS	821262	821361	0.79	-	1	Parent=A0123;	99
Contig10	AUGUSTUS	CDS	821424	821437	0.79	-	0	Parent=A0123;	13
Contig10	AUGUSTUS	CDS	821512	821780	0.91	-	2	Parent=A0123;	268
Contig10	AUGUSTUS	CDS	821850	821952	0.5	-	0	Parent=A0123;	102
Contig10	AUGUSTUS	CDS	822038	822139	0.5	-	0	Parent=A0123;	101
Contig10	AUGUSTUS	CDS	822215	822271	0.36	-	0	Parent=A0123;	56
Contig10	AUGUSTUS	mRNA	62581	69066	.	-	.	ID=A0124;	6485
Contig10	AUGUSTUS	CDS	62581	62745	0.99	-	0	Parent=A0124;	164
Contig10	AUGUSTUS	CDS	62811	62951	0.85	-	0	Parent=A0124;	140
Contig10	AUGUSTUS	CDS	63100	63380	0.84	-	2	Parent=A0124;	280
Contig10	AUGUSTUS	CDS	63429	63490	0.92	-	1	Parent=A0124;	61
Contig10	AUGUSTUS	CDS	63544	63730	0.95	-	2	Parent=A0124;	186
Contig10	AUGUSTUS	CDS	63786	63966	0.98	-	0	Parent=A0124;	180
Contig10	AUGUSTUS	CDS	64018	64052	1	-	2	Parent=A0124;	34
Contig10	AUGUSTUS	CDS	64105	64345	1	-	0	Parent=A0124;	240
Contig10	AUGUSTUS	CDS	64393	64501	1	-	1	Parent=A0124;	108
Contig10	AUGUSTUS	CDS	64550	64563	1	-	0	Parent=A0124;	13
Contig10	AUGUSTUS	CDS	64625	64812	0.84	-	2	Parent=A0124;	187
Contig10	AUGUSTUS	CDS	64869	65279	0.95	-	2	Parent=A0124;	410
Contig10	AUGUSTUS	CDS	65335	65554	0.79	-	0	Parent=A0124;	219
Contig10	AUGUSTUS	CDS	65623	65802	0.87	-	0	Parent=A0124;	179
Contig10	AUGUSTUS	CDS	65861	65885	0.64	-	1	Parent=A0124;	24
Contig10	AUGUSTUS	CDS	66012	66261	0.68	-	2	Parent=A0124;	249
Contig10	AUGUSTUS	CDS	66318	66500	1	-	2	Parent=A0124;	182
Contig10	AUGUSTUS	CDS	66553	66722	0.99	-	1	Parent=A0124;	169
Contig10	AUGUSTUS	CDS	66776	66861	0.96	-	0	Parent=A0124;	85
Contig10	AUGUSTUS	CDS	66916	67045	0.8	-	1	Parent=A0124;	129
Contig10	AUGUSTUS	CDS	67104	67230	0.78	-	2	Parent=A0124;	126
Contig10	AUGUSTUS	CDS	67280	67457	0.92	-	0	Parent=A0124;	177
Contig10	AUGUSTUS	CDS	67503	67629	0.95	-	1	Parent=A0124;	126
Contig10	AUGUSTUS	CDS	67679	67734	0.99	-	0	Parent=A0124;	55
Contig10	AUGUSTUS	CDS	67783	67849	0.99	-	1	Parent=A0124;	66
Contig10	AUGUSTUS	CDS	67905	67983	1	-	2	Parent=A0124;	78
Contig10	AUGUSTUS	CDS	68037	68374	1	-	1	Parent=A0124;	337
Contig10	AUGUSTUS	CDS	68428	68507	0.98	-	0	Parent=A0124;	79
Contig10	AUGUSTUS	CDS	68559	68626	0.99	-	2	Parent=A0124;	67
Contig10	AUGUSTUS	CDS	68681	68758	1	-	2	Parent=A0124;	77
Contig10	AUGUSTUS	CDS	68807	68873	1	-	0	Parent=A0124;	66
Contig10	AUGUSTUS	CDS	68932	69066	1	-	0	Parent=A0124;	134
Contig10	AUGUSTUS	mRNA	822912	824322	.	+	.	ID=A0125;	1410
Contig10	AUGUSTUS	CDS	822912	823066	0.63	+	0	Parent=A0125;	154
Contig10	AUGUSTUS	CDS	823162	823525	0.96	+	1	Parent=A0125;	363
Contig10	AUGUSTUS	CDS	823592	824027	0.97	+	0	Parent=A0125;	435
Contig10	AUGUSTUS	CDS	824092	824230	0.52	+	2	Parent=A0125;	138
Contig10	AUGUSTUS	CDS	824304	824322	0.53	+	1	Parent=A0125;	18
Contig10	AUGUSTUS	mRNA	824558	826644	.	-	.	ID=A0126;	2086
Contig10	AUGUSTUS	CDS	824558	824807	0.51	-	1	Parent=A0126;	249
Contig10	AUGUSTUS	CDS	824876	825879	0.58	-	0	Parent=A0126;	1003
Contig10	AUGUSTUS	CDS	825939	826144	0.72	-	2	Parent=A0126;	205
Contig10	AUGUSTUS	CDS	826199	826279	0.98	-	2	Parent=A0126;	80
Contig10	AUGUSTUS	CDS	826341	826644	1	-	0	Parent=A0126;	303
Contig10	AUGUSTUS	mRNA	827295	828688	.	-	.	ID=A0127;	1393
Contig10	AUGUSTUS	CDS	827295	827890	0.97	-	2	Parent=A0127;	595
Contig10	AUGUSTUS	CDS	827942	828292	0.93	-	2	Parent=A0127;	350
Contig10	AUGUSTUS	CDS	828335	828446	1	-	0	Parent=A0127;	111
Contig10	AUGUSTUS	CDS	828500	828688	0.65	-	0	Parent=A0127;	188
Contig10	AUGUSTUS	mRNA	829083	831708	.	+	.	ID=A0128;	2625
Contig10	AUGUSTUS	CDS	829083	829704	0.68	+	0	Parent=A0128;	621
Contig10	AUGUSTUS	CDS	829756	830481	0.51	+	2	Parent=A0128;	725
Contig10	AUGUSTUS	CDS	830534	830607	0.56	+	2	Parent=A0128;	73
Contig10	AUGUSTUS	CDS	830661	830819	0.96	+	0	Parent=A0128;	158
Contig10	AUGUSTUS	CDS	830880	831285	0.97	+	0	Parent=A0128;	405
Contig10	AUGUSTUS	CDS	831394	831533	1	+	2	Parent=A0128;	139
Contig10	AUGUSTUS	CDS	831595	831708	1	+	0	Parent=A0128;	113
Contig10	AUGUSTUS	mRNA	832452	833908	.	-	.	ID=A0129;	1456
Contig10	AUGUSTUS	CDS	832452	832748	1	-	0	Parent=A0129;	296
Contig10	AUGUSTUS	CDS	832829	832894	0.98	-	0	Parent=A0129;	65
Contig10	AUGUSTUS	CDS	832965	833580	0.98	-	1	Parent=A0129;	615
Contig10	AUGUSTUS	CDS	833644	833736	0.95	-	1	Parent=A0129;	92
Contig10	AUGUSTUS	CDS	833805	833908	0.81	-	0	Parent=A0129;	103
Contig10	AUGUSTUS	mRNA	835574	837824	.	-	.	ID=A0130;	2250
Contig10	AUGUSTUS	CDS	835574	835913	0.92	-	1	Parent=A0130;	339
Contig10	AUGUSTUS	CDS	835969	836057	1	-	0	Parent=A0130;	88
Contig10	AUGUSTUS	CDS	836126	836203	0.99	-	0	Parent=A0130;	77
Contig10	AUGUSTUS	CDS	836258	836345	1	-	1	Parent=A0130;	87
Contig10	AUGUSTUS	CDS	836396	836753	1	-	2	Parent=A0130;	357
Contig10	AUGUSTUS	CDS	836811	836873	0.9	-	2	Parent=A0130;	62
Contig10	AUGUSTUS	CDS	836929	837037	0.61	-	0	Parent=A0130;	108
Contig10	AUGUSTUS	CDS	837108	837197	1	-	0	Parent=A0130;	89
Contig10	AUGUSTUS	CDS	837253	837288	0.9	-	0	Parent=A0130;	35
Contig10	AUGUSTUS	CDS	837355	837417	0.98	-	0	Parent=A0130;	62
Contig10	AUGUSTUS	CDS	837480	837513	0.98	-	1	Parent=A0130;	33
Contig10	AUGUSTUS	CDS	837580	837824	0.91	-	0	Parent=A0130;	244
Contig10	AUGUSTUS	mRNA	840414	841936	.	+	.	ID=A0131;	1522
Contig10	AUGUSTUS	CDS	840414	840722	0.6	+	0	Parent=A0131;	308
Contig10	AUGUSTUS	CDS	840781	840906	1	+	0	Parent=A0131;	125
Contig10	AUGUSTUS	CDS	840966	841255	0.82	+	0	Parent=A0131;	289
Contig10	AUGUSTUS	CDS	841328	841333	0.99	+	1	Parent=A0131;	5
Contig10	AUGUSTUS	CDS	841400	841670	0.94	+	1	Parent=A0131;	270
Contig10	AUGUSTUS	CDS	841733	841936	0.96	+	0	Parent=A0131;	203
Contig10	AUGUSTUS	mRNA	842100	843458	.	-	.	ID=A0132;	1358
Contig10	AUGUSTUS	CDS	842100	842268	0.8	-	1	Parent=A0132;	168
Contig10	AUGUSTUS	CDS	842337	842407	0.96	-	0	Parent=A0132;	70
Contig10	AUGUSTUS	CDS	842478	842758	1	-	2	Parent=A0132;	280
Contig10	AUGUSTUS	CDS	842819	842892	1	-	1	Parent=A0132;	73
Contig10	AUGUSTUS	CDS	842957	843043	1	-	1	Parent=A0132;	86
Contig10	AUGUSTUS	CDS	843103	843334	0.97	-	2	Parent=A0132;	231
Contig10	AUGUSTUS	CDS	843398	843458	0.98	-	0	Parent=A0132;	60
Contig10	AUGUSTUS	mRNA	843937	844749	.	+	.	ID=A0133;	812
Contig10	AUGUSTUS	CDS	843937	844060	0.98	+	0	Parent=A0133;	123
Contig10	AUGUSTUS	CDS	844114	844164	0.98	+	2	Parent=A0133;	50
Contig10	AUGUSTUS	CDS	844224	844321	1	+	2	Parent=A0133;	97
Contig10	AUGUSTUS	CDS	844371	844452	0.94	+	0	Parent=A0133;	81
Contig10	AUGUSTUS	CDS	844505	844749	0.94	+	2	Parent=A0133;	244
Contig10	AUGUSTUS	mRNA	848360	849977	.	+	.	ID=A0134;	1617
Contig10	AUGUSTUS	CDS	848360	849067	0.68	+	0	Parent=A0134;	707
Contig10	AUGUSTUS	CDS	849120	849977	0.99	+	0	Parent=A0134;	857
Contig10	AUGUSTUS	mRNA	69638	70550	.	+	.	ID=A0135;	912
Contig10	AUGUSTUS	CDS	69638	69953	0.4	+	0	Parent=A0135;	315
Contig10	AUGUSTUS	CDS	70011	70379	0.96	+	2	Parent=A0135;	368
Contig10	AUGUSTUS	CDS	70435	70550	0.87	+	2	Parent=A0135;	115
Contig10	AUGUSTUS	mRNA	850093	852698	.	-	.	ID=A0136;	2605
Contig10	AUGUSTUS	CDS	850093	850120	0.57	-	1	Parent=A0136;	27
Contig10	AUGUSTUS	CDS	850172	850347	0.57	-	0	Parent=A0136;	175
Contig10	AUGUSTUS	CDS	850400	850594	0.98	-	0	Parent=A0136;	194
Contig10	AUGUSTUS	CDS	850654	850966	0.98	-	1	Parent=A0136;	312
Contig10	AUGUSTUS	CDS	851023	851417	1	-	0	Parent=A0136;	394
Contig10	AUGUSTUS	CDS	851471	852276	0.99	-	2	Parent=A0136;	805
Contig10	AUGUSTUS	CDS	852332	852476	1	-	0	Parent=A0136;	144
Contig10	AUGUSTUS	CDS	852531	852698	0.42	-	0	Parent=A0136;	167
Contig10	AUGUSTUS	mRNA	854137	855395	.	-	.	ID=A0137;	1258
Contig10	AUGUSTUS	CDS	854137	854254	0.53	-	1	Parent=A0137;	117
Contig10	AUGUSTUS	CDS	854313	854430	0.33	-	2	Parent=A0137;	117
Contig10	AUGUSTUS	CDS	854495	854600	0.37	-	0	Parent=A0137;	105
Contig10	AUGUSTUS	CDS	854659	854929	0.78	-	1	Parent=A0137;	270
Contig10	AUGUSTUS	CDS	854985	855077	0.91	-	1	Parent=A0137;	92
Contig10	AUGUSTUS	CDS	855134	855259	1	-	1	Parent=A0137;	125
Contig10	AUGUSTUS	CDS	855310	855395	1	-	0	Parent=A0137;	85
Contig10	AUGUSTUS	mRNA	865003	874260	.	-	.	ID=A0138;	9257
Contig10	AUGUSTUS	CDS	865003	865388	0.85	-	2	Parent=A0138;	385
Contig10	AUGUSTUS	CDS	865808	865835	1	-	0	Parent=A0138;	27
Contig10	AUGUSTUS	CDS	865899	866102	1	-	0	Parent=A0138;	203
Contig10	AUGUSTUS	CDS	866153	866730	0.98	-	2	Parent=A0138;	577
Contig10	AUGUSTUS	CDS	866788	866831	1	-	1	Parent=A0138;	43
Contig10	AUGUSTUS	CDS	866894	867057	1	-	0	Parent=A0138;	163
Contig10	AUGUSTUS	CDS	867112	867317	1	-	2	Parent=A0138;	205
Contig10	AUGUSTUS	CDS	867371	867410	1	-	0	Parent=A0138;	39
Contig10	AUGUSTUS	CDS	867467	867579	1	-	2	Parent=A0138;	112
Contig10	AUGUSTUS	CDS	867633	867830	0.98	-	2	Parent=A0138;	197
Contig10	AUGUSTUS	CDS	867883	867886	1	-	0	Parent=A0138;	3
Contig10	AUGUSTUS	CDS	867944	867980	1	-	1	Parent=A0138;	36
Contig10	AUGUSTUS	CDS	868033	868069	1	-	2	Parent=A0138;	36
Contig10	AUGUSTUS	CDS	868125	868395	0.97	-	0	Parent=A0138;	270
Contig10	AUGUSTUS	CDS	868444	868563	0.97	-	0	Parent=A0138;	119
Contig10	AUGUSTUS	CDS	868625	868694	1	-	1	Parent=A0138;	69
Contig10	AUGUSTUS	CDS	868746	869267	1	-	1	Parent=A0138;	521
Contig10	AUGUSTUS	CDS	869323	869385	1	-	1	Parent=A0138;	62
Contig10	AUGUSTUS	CDS	869439	869643	0.68	-	2	Parent=A0138;	204
Contig10	AUGUSTUS	CDS	869708	869822	0.68	-	0	Parent=A0138;	114
Contig10	AUGUSTUS	CDS	869876	870129	0.97	-	2	Parent=A0138;	253
Contig10	AUGUSTUS	CDS	870190	871269	0.96	-	2	Parent=A0138;	1079
Contig10	AUGUSTUS	CDS	871327	871472	1	-	1	Parent=A0138;	145
Contig10	AUGUSTUS	CDS	871528	871840	0.99	-	2	Parent=A0138;	312
Contig10	AUGUSTUS	CDS	871893	872529	1	-	0	Parent=A0138;	636
Contig10	AUGUSTUS	CDS	872589	873974	0.99	-	0	Parent=A0138;	1385
Contig10	AUGUSTUS	CDS	874039	874260	0.48	-	0	Parent=A0138;	221
Contig10	AUGUSTUS	mRNA	874449	875628	.	+	.	ID=A0139;	1179
Contig10	AUGUSTUS	CDS	874449	874580	0.55	+	0	Parent=A0139;	131
Contig10	AUGUSTUS	CDS	874642	874682	1	+	0	Parent=A0139;	40
Contig10	AUGUSTUS	CDS	874739	874761	1	+	1	Parent=A0139;	22
Contig10	AUGUSTUS	CDS	874812	874960	0.98	+	2	Parent=A0139;	148
Contig10	AUGUSTUS	CDS	875020	875628	0.67	+	0	Parent=A0139;	608
Contig10	AUGUSTUS	mRNA	880966	881663	.	+	.	ID=A0140;	697
Contig10	AUGUSTUS	CDS	880966	881550	0.66	+	0	Parent=A0140;	584
Contig10	AUGUSTUS	CDS	881604	881663	0.69	+	0	Parent=A0140;	59
Contig10	AUGUSTUS	mRNA	881815	883184	.	-	.	ID=A0141;	1369
Contig10	AUGUSTUS	CDS	881815	882978	0.98	-	0	Parent=A0141;	1163
Contig10	AUGUSTUS	CDS	883038	883184	0.99	-	0	Parent=A0141;	146
Contig10	AUGUSTUS	mRNA	883789	884603	.	-	.	ID=A0142;	814
Contig10	AUGUSTUS	CDS	883789	884458	0.94	-	1	Parent=A0142;	669
Contig10	AUGUSTUS	CDS	884521	884603	0.95	-	0	Parent=A0142;	82
Contig10	AUGUSTUS	mRNA	886622	887944	.	-	.	ID=A0143;	1322
Contig10	AUGUSTUS	CDS	886622	886684	0.91	-	0	Parent=A0143;	62
Contig10	AUGUSTUS	CDS	886748	887126	0.62	-	1	Parent=A0143;	378
Contig10	AUGUSTUS	CDS	887179	887319	0.9	-	1	Parent=A0143;	140
Contig10	AUGUSTUS	CDS	887388	887440	0.83	-	0	Parent=A0143;	52
Contig10	AUGUSTUS	CDS	887504	887608	0.83	-	0	Parent=A0143;	104
Contig10	AUGUSTUS	CDS	887680	887795	1	-	2	Parent=A0143;	115
Contig10	AUGUSTUS	CDS	887863	887944	0.96	-	0	Parent=A0143;	81
Contig10	AUGUSTUS	mRNA	888121	888581	.	+	.	ID=A0144;	460
Contig10	AUGUSTUS	CDS	888121	888139	0.82	+	0	Parent=A0144;	18
Contig10	AUGUSTUS	CDS	888188	888298	0.76	+	2	Parent=A0144;	110
Contig10	AUGUSTUS	CDS	888395	888493	0.8	+	2	Parent=A0144;	98
Contig10	AUGUSTUS	CDS	888553	888581	0.86	+	2	Parent=A0144;	28
Contig10	AUGUSTUS	mRNA	888666	889860	.	-	.	ID=A0145;	1194
Contig10	AUGUSTUS	CDS	888666	888775	0.7	-	2	Parent=A0145;	109
Contig10	AUGUSTUS	CDS	889185	889198	0.58	-	1	Parent=A0145;	13
Contig10	AUGUSTUS	CDS	889259	889311	0.74	-	0	Parent=A0145;	52
Contig10	AUGUSTUS	CDS	889376	889539	0.98	-	2	Parent=A0145;	163
Contig10	AUGUSTUS	CDS	889599	889860	1	-	0	Parent=A0145;	261
Contig10	AUGUSTUS	mRNA	71062	72801	.	+	.	ID=A0146;	1739
Contig10	AUGUSTUS	CDS	71062	71514	0.94	+	0	Parent=A0146;	452
Contig10	AUGUSTUS	CDS	71716	71992	0.99	+	0	Parent=A0146;	276
Contig10	AUGUSTUS	CDS	72044	72168	0.97	+	2	Parent=A0146;	124
Contig10	AUGUSTUS	CDS	72240	72677	0.79	+	0	Parent=A0146;	437
Contig10	AUGUSTUS	CDS	72733	72801	0.7	+	0	Parent=A0146;	68
Contig10	AUGUSTUS	mRNA	893897	896481	.	-	.	ID=A0147;	2584
Contig10	AUGUSTUS	CDS	893897	895556	0.94	-	1	Parent=A0147;	1659
Contig10	AUGUSTUS	CDS	895607	896100	0.61	-	0	Parent=A0147;	493
Contig10	AUGUSTUS	CDS	896173	896481	0.87	-	0	Parent=A0147;	308
Contig10	AUGUSTUS	mRNA	900325	901388	.	-	.	ID=A0148;	1063
Contig10	AUGUSTUS	CDS	900325	900981	0.89	-	0	Parent=A0148;	656
Contig10	AUGUSTUS	CDS	901077	901388	0.98	-	0	Parent=A0148;	311
Contig10	AUGUSTUS	mRNA	902228	904836	.	+	.	ID=A0149;	2608
Contig10	AUGUSTUS	CDS	902228	902319	0.83	+	0	Parent=A0149;	91
Contig10	AUGUSTUS	CDS	902376	902410	0.85	+	1	Parent=A0149;	34
Contig10	AUGUSTUS	CDS	902460	902823	0.76	+	2	Parent=A0149;	363
Contig10	AUGUSTUS	CDS	902894	903533	0.74	+	1	Parent=A0149;	639
Contig10	AUGUSTUS	CDS	903684	903926	0.7	+	0	Parent=A0149;	242
Contig10	AUGUSTUS	CDS	904215	904529	0.35	+	0	Parent=A0149;	314
Contig10	AUGUSTUS	CDS	904585	904836	0.34	+	0	Parent=A0149;	251
Contig10	AUGUSTUS	mRNA	913035	914232	.	-	.	ID=A0150;	1197
Contig10	AUGUSTUS	CDS	913035	913880	0.59	-	0	Parent=A0150;	845
Contig10	AUGUSTUS	CDS	913943	914012	0.63	-	1	Parent=A0150;	69
Contig10	AUGUSTUS	CDS	914072	914232	0.73	-	0	Parent=A0150;	160
Contig10	AUGUSTUS	mRNA	914392	915378	.	+	.	ID=A0151;	986
Contig10	AUGUSTUS	CDS	914392	915054	0.17	+	0	Parent=A0151;	662
Contig10	AUGUSTUS	CDS	915202	915378	0.55	+	0	Parent=A0151;	176
Contig10	AUGUSTUS	mRNA	916601	919001	.	-	.	ID=A0152;	2400
Contig10	AUGUSTUS	CDS	916601	917750	0.96	-	1	Parent=A0152;	1149
Contig10	AUGUSTUS	CDS	917807	917952	0.97	-	0	Parent=A0152;	145
Contig10	AUGUSTUS	CDS	918021	919001	0.37	-	0	Parent=A0152;	980
Contig10	AUGUSTUS	mRNA	925649	927401	.	-	.	ID=A0153;	1752
Contig10	AUGUSTUS	CDS	925649	925696	0.8	-	0	Parent=A0153;	47
Contig10	AUGUSTUS	CDS	925759	926148	0.95	-	0	Parent=A0153;	389
Contig10	AUGUSTUS	CDS	926203	926553	0.98	-	0	Parent=A0153;	350
Contig10	AUGUSTUS	CDS	926615	926653	0.98	-	0	Parent=A0153;	38
Contig10	AUGUSTUS	CDS	926718	926794	1	-	2	Parent=A0153;	76
Contig10	AUGUSTUS	CDS	926852	927237	1	-	1	Parent=A0153;	385
Contig10	AUGUSTUS	CDS	927301	927401	0.66	-	0	Parent=A0153;	100
Contig10	AUGUSTUS	mRNA	927817	930418	.	-	.	ID=A0154;	2601
Contig10	AUGUSTUS	CDS	927817	928012	0.6	-	1	Parent=A0154;	195
Contig10	AUGUSTUS	CDS	928066	928190	0.96	-	0	Parent=A0154;	124
Contig10	AUGUSTUS	CDS	928245	928316	1	-	0	Parent=A0154;	71
Contig10	AUGUSTUS	CDS	928370	928501	0.71	-	0	Parent=A0154;	131
Contig10	AUGUSTUS	CDS	928556	928853	0.63	-	1	Parent=A0154;	297
Contig10	AUGUSTUS	CDS	928901	929049	0.85	-	0	Parent=A0154;	148
Contig10	AUGUSTUS	CDS	929100	929411	0.98	-	0	Parent=A0154;	311
Contig10	AUGUSTUS	CDS	929459	929560	0.95	-	0	Parent=A0154;	101
Contig10	AUGUSTUS	CDS	929612	929731	0.96	-	0	Parent=A0154;	119
Contig10	AUGUSTUS	CDS	929784	929885	0.96	-	0	Parent=A0154;	101
Contig10	AUGUSTUS	CDS	929950	930086	0.66	-	2	Parent=A0154;	136
Contig10	AUGUSTUS	CDS	930143	930224	0.99	-	0	Parent=A0154;	81
Contig10	AUGUSTUS	CDS	930275	930333	0.95	-	2	Parent=A0154;	58
Contig10	AUGUSTUS	CDS	930385	930418	0.52	-	0	Parent=A0154;	33
Contig10	AUGUSTUS	mRNA	930830	936951	.	+	.	ID=A0155;	6121
Contig10	AUGUSTUS	CDS	930830	930928	0.96	+	0	Parent=A0155;	98
Contig10	AUGUSTUS	CDS	930985	931209	0.96	+	0	Parent=A0155;	224
Contig10	AUGUSTUS	CDS	931253	931387	0.5	+	0	Parent=A0155;	134
Contig10	AUGUSTUS	CDS	931442	931712	0.99	+	0	Parent=A0155;	270
Contig10	AUGUSTUS	CDS	931771	931884	0.54	+	2	Parent=A0155;	113
Contig10	AUGUSTUS	CDS	931937	932148	0.93	+	2	Parent=A0155;	211
Contig10	AUGUSTUS	CDS	932217	932265	0.55	+	0	Parent=A0155;	48
Contig10	AUGUSTUS	CDS	932327	932492	0.98	+	2	Parent=A0155;	165
Contig10	AUGUSTUS	CDS	932551	932693	1	+	1	Parent=A0155;	142
Contig10	AUGUSTUS	CDS	932748	932921	0.95	+	2	Parent=A0155;	173
Contig10	AUGUSTUS	CDS	932973	933097	0.9	+	2	Parent=A0155;	124
Contig10	AUGUSTUS	CDS	933157	933220	0.93	+	0	Parent=A0155;	63
Contig10	AUGUSTUS	CDS	933273	933724	0.86	+	2	Parent=A0155;	451
Contig10	AUGUSTUS	CDS	933772	933801	0.84	+	0	Parent=A0155;	29
Contig10	AUGUSTUS	CDS	933852	933941	0.98	+	0	Parent=A0155;	89
Contig10	AUGUSTUS	CDS	933993	934029	1	+	0	Parent=A0155;	36
Contig10	AUGUSTUS	CDS	934086	934303	1	+	2	Parent=A0155;	217
Contig10	AUGUSTUS	CDS	934354	934483	0.93	+	0	Parent=A0155;	129
Contig10	AUGUSTUS	CDS	934537	934659	0.95	+	2	Parent=A0155;	122
Contig10	AUGUSTUS	CDS	934717	935253	0.91	+	2	Parent=A0155;	536
Contig10	AUGUSTUS	CDS	935311	935472	0.98	+	2	Parent=A0155;	161
Contig10	AUGUSTUS	CDS	935530	935773	1	+	2	Parent=A0155;	243
Contig10	AUGUSTUS	CDS	935826	936167	0.98	+	1	Parent=A0155;	341
Contig10	AUGUSTUS	CDS	936218	936306	1	+	1	Parent=A0155;	88
Contig10	AUGUSTUS	CDS	936360	936590	0.88	+	2	Parent=A0155;	230
Contig10	AUGUSTUS	CDS	936650	936951	0.95	+	2	Parent=A0155;	301
Contig10	AUGUSTUS	mRNA	938662	939282	.	+	.	ID=A0156;	620
Contig10	AUGUSTUS	CDS	938662	938870	1	+	0	Parent=A0156;	208
Contig10	AUGUSTUS	CDS	938941	939128	1	+	1	Parent=A0156;	187
Contig10	AUGUSTUS	CDS	939200	939282	1	+	2	Parent=A0156;	82
Contig10	AUGUSTUS	mRNA	74270	76040	.	+	.	ID=A0157;	1770
Contig10	AUGUSTUS	CDS	74270	74371	0.99	+	0	Parent=A0157;	101
Contig10	AUGUSTUS	CDS	74429	74457	0.98	+	0	Parent=A0157;	28
Contig10	AUGUSTUS	CDS	74511	74639	0.92	+	1	Parent=A0157;	128
Contig10	AUGUSTUS	CDS	74691	74969	0.99	+	1	Parent=A0157;	278
Contig10	AUGUSTUS	CDS	75019	75482	0.99	+	1	Parent=A0157;	463
Contig10	AUGUSTUS	CDS	75535	76040	0.92	+	2	Parent=A0157;	505
Contig10	AUGUSTUS	mRNA	941889	942784	.	+	.	ID=A0158;	895
Contig10	AUGUSTUS	CDS	941889	942068	0.98	+	0	Parent=A0158;	179
Contig10	AUGUSTUS	CDS	942136	942353	0.98	+	0	Parent=A0158;	217
Contig10	AUGUSTUS	CDS	942416	942500	1	+	1	Parent=A0158;	84
Contig10	AUGUSTUS	CDS	942564	942658	0.83	+	0	Parent=A0158;	94
Contig10	AUGUSTUS	CDS	942727	942784	0.22	+	1	Parent=A0158;	57
Contig10	AUGUSTUS	mRNA	943635	947582	.	-	.	ID=A0159;	3947
Contig10	AUGUSTUS	CDS	943635	943860	0.9	-	1	Parent=A0159;	225
Contig10	AUGUSTUS	CDS	944026	944348	0.93	-	0	Parent=A0159;	322
Contig10	AUGUSTUS	CDS	944419	944645	1	-	2	Parent=A0159;	226
Contig10	AUGUSTUS	CDS	944707	944789	1	-	1	Parent=A0159;	82
Contig10	AUGUSTUS	CDS	944859	945035	1	-	1	Parent=A0159;	176
Contig10	AUGUSTUS	CDS	945100	945239	1	-	0	Parent=A0159;	139
Contig10	AUGUSTUS	CDS	945294	945413	1	-	0	Parent=A0159;	119
Contig10	AUGUSTUS	CDS	945463	946933	0.76	-	1	Parent=A0159;	1470
Contig10	AUGUSTUS	CDS	946999	947089	0.73	-	2	Parent=A0159;	90
Contig10	AUGUSTUS	CDS	947150	947286	0.93	-	1	Parent=A0159;	136
Contig10	AUGUSTUS	CDS	947337	947428	1	-	0	Parent=A0159;	91
Contig10	AUGUSTUS	CDS	947478	947582	1	-	0	Parent=A0159;	104
Contig10	AUGUSTUS	mRNA	948032	950148	.	+	.	ID=A0160;	2116
Contig10	AUGUSTUS	CDS	948032	948208	0.57	+	0	Parent=A0160;	176
Contig10	AUGUSTUS	CDS	948267	948709	0.6	+	0	Parent=A0160;	442
Contig10	AUGUSTUS	CDS	948764	949025	1	+	1	Parent=A0160;	261
Contig10	AUGUSTUS	CDS	949075	950148	0.71	+	0	Parent=A0160;	1073
Contig10	AUGUSTUS	mRNA	953881	955596	.	+	.	ID=A0161;	1715
Contig10	AUGUSTUS	CDS	953881	954132	0.66	+	0	Parent=A0161;	251
Contig10	AUGUSTUS	CDS	954188	954371	1	+	0	Parent=A0161;	183
Contig10	AUGUSTUS	CDS	954436	955221	0.98	+	2	Parent=A0161;	785
Contig10	AUGUSTUS	CDS	955277	955596	1	+	2	Parent=A0161;	319
Contig10	AUGUSTUS	mRNA	956889	957820	.	+	.	ID=A0162;	931
Contig10	AUGUSTUS	CDS	956889	956995	0.83	+	0	Parent=A0162;	106
Contig10	AUGUSTUS	CDS	957053	957338	0.38	+	1	Parent=A0162;	285
Contig10	AUGUSTUS	CDS	957453	957506	0.94	+	0	Parent=A0162;	53
Contig10	AUGUSTUS	CDS	957560	957674	0.89	+	0	Parent=A0162;	114
Contig10	AUGUSTUS	CDS	957720	957820	0.91	+	2	Parent=A0162;	100
Contig10	AUGUSTUS	mRNA	958034	958946	.	-	.	ID=A0163;	912
Contig10	AUGUSTUS	CDS	958034	958091	0.99	-	1	Parent=A0163;	57
Contig10	AUGUSTUS	CDS	958146	958264	0.52	-	0	Parent=A0163;	118
Contig10	AUGUSTUS	CDS	958314	958543	0.95	-	2	Parent=A0163;	229
Contig10	AUGUSTUS	CDS	958607	958946	0.79	-	0	Parent=A0163;	339
Contig10	AUGUSTUS	mRNA	959986	963229	.	-	.	ID=A0164;	3243
Contig10	AUGUSTUS	CDS	959986	960129	1	-	0	Parent=A0164;	143
Contig10	AUGUSTUS	CDS	960194	960838	0.96	-	0	Parent=A0164;	644
Contig10	AUGUSTUS	CDS	960892	961150	1	-	1	Parent=A0164;	258
Contig10	AUGUSTUS	CDS	961207	961828	1	-	2	Parent=A0164;	621
Contig10	AUGUSTUS	CDS	961887	962013	0.96	-	0	Parent=A0164;	126
Contig10	AUGUSTUS	CDS	962070	962465	0.98	-	0	Parent=A0164;	395
Contig10	AUGUSTUS	CDS	962523	962775	0.99	-	1	Parent=A0164;	252
Contig10	AUGUSTUS	CDS	962855	963028	1	-	1	Parent=A0164;	173
Contig10	AUGUSTUS	CDS	963084	963229	0.41	-	0	Parent=A0164;	145
Contig10	AUGUSTUS	mRNA	963598	964874	.	-	.	ID=A0165;	1276
Contig10	AUGUSTUS	CDS	963598	964083	0.18	-	0	Parent=A0165;	485
Contig10	AUGUSTUS	CDS	964144	964318	0.7	-	1	Parent=A0165;	174
Contig10	AUGUSTUS	CDS	964369	964724	0.37	-	0	Parent=A0165;	355
Contig10	AUGUSTUS	CDS	964779	964874	0.74	-	0	Parent=A0165;	95
Contig10	AUGUSTUS	mRNA	965691	966183	.	-	.	ID=A0166;	492
Contig10	AUGUSTUS	CDS	965691	965791	0.39	-	2	Parent=A0166;	100
Contig10	AUGUSTUS	CDS	965850	965947	0.99	-	1	Parent=A0166;	97
Contig10	AUGUSTUS	CDS	965999	966183	0.98	-	0	Parent=A0166;	184
Contig10	AUGUSTUS	mRNA	966367	971616	.	+	.	ID=A0167;	5249
Contig10	AUGUSTUS	CDS	966367	966402	1	+	0	Parent=A0167;	35
Contig10	AUGUSTUS	CDS	966459	966515	0.98	+	0	Parent=A0167;	56
Contig10	AUGUSTUS	CDS	966570	966733	0.98	+	0	Parent=A0167;	163
Contig10	AUGUSTUS	CDS	966784	966928	0.98	+	1	Parent=A0167;	144
Contig10	AUGUSTUS	CDS	966981	967043	0.75	+	0	Parent=A0167;	62
Contig10	AUGUSTUS	CDS	967101	967112	0.58	+	0	Parent=A0167;	11
Contig10	AUGUSTUS	CDS	967170	967214	0.97	+	0	Parent=A0167;	44
Contig10	AUGUSTUS	CDS	967280	967362	0.99	+	0	Parent=A0167;	82
Contig10	AUGUSTUS	CDS	967418	967496	0.98	+	1	Parent=A0167;	78
Contig10	AUGUSTUS	CDS	967547	967553	0.82	+	0	Parent=A0167;	6
Contig10	AUGUSTUS	CDS	967604	967936	0.75	+	2	Parent=A0167;	332
Contig10	AUGUSTUS	CDS	967998	968080	0.99	+	2	Parent=A0167;	82
Contig10	AUGUSTUS	CDS	968136	968229	0.99	+	0	Parent=A0167;	93
Contig10	AUGUSTUS	CDS	968639	968785	0.98	+	2	Parent=A0167;	146
Contig10	AUGUSTUS	CDS	968848	969027	1	+	2	Parent=A0167;	179
Contig10	AUGUSTUS	CDS	969080	969202	0.95	+	2	Parent=A0167;	122
Contig10	AUGUSTUS	CDS	969261	969304	0.81	+	2	Parent=A0167;	43
Contig10	AUGUSTUS	CDS	969641	969746	0.51	+	0	Parent=A0167;	105
Contig10	AUGUSTUS	CDS	969818	969886	0.97	+	2	Parent=A0167;	68
Contig10	AUGUSTUS	CDS	969943	970055	0.89	+	2	Parent=A0167;	112
Contig10	AUGUSTUS	CDS	970106	970225	0.88	+	0	Parent=A0167;	119
Contig10	AUGUSTUS	CDS	970289	970553	0.95	+	0	Parent=A0167;	264
Contig10	AUGUSTUS	CDS	970611	970673	0.91	+	2	Parent=A0167;	62
Contig10	AUGUSTUS	CDS	970729	971037	0.32	+	2	Parent=A0167;	308
Contig10	AUGUSTUS	CDS	971095	971213	0.36	+	2	Parent=A0167;	118
Contig10	AUGUSTUS	CDS	971278	971616	0.97	+	0	Parent=A0167;	338
Contig10	AUGUSTUS	mRNA	79006	80971	.	+	.	ID=A0168;	1965
Contig10	AUGUSTUS	CDS	79006	79059	0.88	+	0	Parent=A0168;	53
Contig10	AUGUSTUS	CDS	79145	79415	0.88	+	0	Parent=A0168;	270
Contig10	AUGUSTUS	CDS	79542	79644	0.99	+	2	Parent=A0168;	102
Contig10	AUGUSTUS	CDS	79710	79807	0.71	+	1	Parent=A0168;	97
Contig10	AUGUSTUS	CDS	79877	79926	0.72	+	2	Parent=A0168;	49
Contig10	AUGUSTUS	CDS	80089	80179	0.96	+	0	Parent=A0168;	90
Contig10	AUGUSTUS	CDS	80277	80971	0.92	+	2	Parent=A0168;	694
Contig10	AUGUSTUS	mRNA	975842	976449	.	-	.	ID=A0169;	607
Contig10	AUGUSTUS	CDS	975842	975936	0.94	-	2	Parent=A0169;	94
Contig10	AUGUSTUS	CDS	975998	976085	0.98	-	0	Parent=A0169;	87
Contig10	AUGUSTUS	CDS	976152	976262	0.97	-	0	Parent=A0169;	110
Contig10	AUGUSTUS	CDS	976324	976449	0.98	-	0	Parent=A0169;	125
Contig10	AUGUSTUS	mRNA	978718	981400	.	-	.	ID=A0170;	2682
Contig10	AUGUSTUS	CDS	978718	980091	0.66	-	0	Parent=A0170;	1373
Contig10	AUGUSTUS	CDS	980143	980425	0.5	-	1	Parent=A0170;	282
Contig10	AUGUSTUS	CDS	980497	980579	0.53	-	0	Parent=A0170;	82
Contig10	AUGUSTUS	CDS	980630	980852	0.99	-	1	Parent=A0170;	222
Contig10	AUGUSTUS	CDS	980911	981011	0.9	-	0	Parent=A0170;	100
Contig10	AUGUSTUS	CDS	981062	981400	0.93	-	0	Parent=A0170;	338
Contig10	AUGUSTUS	mRNA	982765	985248	.	-	.	ID=A0171;	2483
Contig10	AUGUSTUS	CDS	982765	982877	0.99	-	2	Parent=A0171;	112
Contig10	AUGUSTUS	CDS	982939	982978	0.99	-	0	Parent=A0171;	39
Contig10	AUGUSTUS	CDS	983047	983263	1	-	1	Parent=A0171;	216
Contig10	AUGUSTUS	CDS	983320	983467	0.84	-	2	Parent=A0171;	147
Contig10	AUGUSTUS	CDS	983543	983823	0.83	-	1	Parent=A0171;	280
Contig10	AUGUSTUS	CDS	983893	984036	1	-	1	Parent=A0171;	143
Contig10	AUGUSTUS	CDS	984096	984221	0.99	-	1	Parent=A0171;	125
Contig10	AUGUSTUS	CDS	984280	984324	1	-	1	Parent=A0171;	44
Contig10	AUGUSTUS	CDS	984387	984404	0.94	-	1	Parent=A0171;	17
Contig10	AUGUSTUS	CDS	984465	984553	0.94	-	0	Parent=A0171;	88
Contig10	AUGUSTUS	CDS	984611	984685	0.94	-	0	Parent=A0171;	74
Contig10	AUGUSTUS	CDS	984739	984837	1	-	0	Parent=A0171;	98
Contig10	AUGUSTUS	CDS	984934	984982	0.84	-	1	Parent=A0171;	48
Contig10	AUGUSTUS	CDS	985103	985137	0.9	-	0	Parent=A0171;	34
Contig10	AUGUSTUS	CDS	985198	985248	0.69	-	0	Parent=A0171;	50
Contig10	AUGUSTUS	mRNA	986499	987530	.	-	.	ID=A0172;	1031
Contig10	AUGUSTUS	CDS	986499	986514	0.52	-	1	Parent=A0172;	15
Contig10	AUGUSTUS	CDS	986571	986590	0.66	-	0	Parent=A0172;	19
Contig10	AUGUSTUS	CDS	986641	986692	0.68	-	1	Parent=A0172;	51
Contig10	AUGUSTUS	CDS	986743	987058	0.99	-	2	Parent=A0172;	315
Contig10	AUGUSTUS	CDS	987147	987303	0.99	-	0	Parent=A0172;	156
Contig10	AUGUSTUS	CDS	987372	987530	0.88	-	0	Parent=A0172;	158
Contig10	AUGUSTUS	mRNA	988700	991923	.	+	.	ID=A0173;	3223
Contig10	AUGUSTUS	CDS	988700	988759	0.41	+	0	Parent=A0173;	59
Contig10	AUGUSTUS	CDS	988813	989918	0.57	+	0	Parent=A0173;	1105
Contig10	AUGUSTUS	CDS	989969	990049	0.99	+	1	Parent=A0173;	80
Contig10	AUGUSTUS	CDS	990099	990449	0.81	+	1	Parent=A0173;	350
Contig10	AUGUSTUS	CDS	990509	990648	1	+	1	Parent=A0173;	139
Contig10	AUGUSTUS	CDS	990710	990813	1	+	2	Parent=A0173;	103
Contig10	AUGUSTUS	CDS	990869	991001	1	+	0	Parent=A0173;	132
Contig10	AUGUSTUS	CDS	991058	991238	1	+	2	Parent=A0173;	180
Contig10	AUGUSTUS	CDS	991297	991429	1	+	1	Parent=A0173;	132
Contig10	AUGUSTUS	CDS	991497	991573	0.81	+	0	Parent=A0173;	76
Contig10	AUGUSTUS	CDS	991677	991773	0.84	+	1	Parent=A0173;	96
Contig10	AUGUSTUS	CDS	991840	991923	0.99	+	0	Parent=A0173;	83
Contig10	AUGUSTUS	mRNA	992407	993170	.	-	.	ID=A0174;	763
Contig10	AUGUSTUS	CDS	992407	992488	0.7	-	1	Parent=A0174;	81
Contig10	AUGUSTUS	CDS	992549	992694	0.93	-	0	Parent=A0174;	145
Contig10	AUGUSTUS	CDS	992752	992924	0.99	-	2	Parent=A0174;	172
Contig10	AUGUSTUS	CDS	992984	993170	0.99	-	0	Parent=A0174;	186
Contig10	AUGUSTUS	mRNA	994465	997091	.	-	.	ID=A0175;	2626
Contig10	AUGUSTUS	CDS	994465	995250	1	-	0	Parent=A0175;	785
Contig10	AUGUSTUS	CDS	995309	995759	0.76	-	1	Parent=A0175;	450
Contig10	AUGUSTUS	CDS	995823	996060	0.67	-	2	Parent=A0175;	237
Contig10	AUGUSTUS	CDS	996121	996442	0.84	-	0	Parent=A0175;	321
Contig10	AUGUSTUS	CDS	996503	996708	0.72	-	2	Parent=A0175;	205
Contig10	AUGUSTUS	CDS	996767	996864	0.49	-	1	Parent=A0175;	97
Contig10	AUGUSTUS	CDS	996925	997091	0.73	-	0	Parent=A0175;	166
Contig10	AUGUSTUS	mRNA	1000755	1003296	.	+	.	ID=A0176;	2541
Contig10	AUGUSTUS	CDS	1000755	1001409	0.43	+	0	Parent=A0176;	654
Contig10	AUGUSTUS	CDS	1001463	1002913	0.42	+	2	Parent=A0176;	1450
Contig10	AUGUSTUS	CDS	1003006	1003296	0.59	+	0	Parent=A0176;	290
Contig10	AUGUSTUS	mRNA	1008048	1009225	.	+	.	ID=A0177;	1177
Contig10	AUGUSTUS	CDS	1008048	1008318	0.73	+	0	Parent=A0177;	270
Contig10	AUGUSTUS	CDS	1008483	1009225	0.96	+	2	Parent=A0177;	742
Contig10	AUGUSTUS	mRNA	1010508	1011936	.	-	.	ID=A0178;	1428
Contig10	AUGUSTUS	CDS	1010508	1010708	0.99	-	0	Parent=A0178;	200
Contig10	AUGUSTUS	CDS	1010773	1010828	0.99	-	2	Parent=A0178;	55
Contig10	AUGUSTUS	CDS	1010894	1010969	0.91	-	0	Parent=A0178;	75
Contig10	AUGUSTUS	CDS	1011040	1011239	1	-	2	Parent=A0178;	199
Contig10	AUGUSTUS	CDS	1011305	1011378	1	-	1	Parent=A0178;	73
Contig10	AUGUSTUS	CDS	1011438	1011691	0.67	-	0	Parent=A0178;	253
Contig10	AUGUSTUS	CDS	1011757	1011936	0.89	-	0	Parent=A0178;	179
Contig10	AUGUSTUS	mRNA	81443	84616	.	-	.	ID=A0179;	3173
Contig10	AUGUSTUS	CDS	81443	81489	0.87	-	2	Parent=A0179;	46
Contig10	AUGUSTUS	CDS	81549	81963	0.8	-	0	Parent=A0179;	414
Contig10	AUGUSTUS	CDS	82015	82403	0.99	-	2	Parent=A0179;	388
Contig10	AUGUSTUS	CDS	82459	82540	0.99	-	0	Parent=A0179;	81
Contig10	AUGUSTUS	CDS	82610	82907	0.55	-	1	Parent=A0179;	297
Contig10	AUGUSTUS	CDS	82967	83375	0.91	-	2	Parent=A0179;	408
Contig10	AUGUSTUS	CDS	83433	84159	0.64	-	0	Parent=A0179;	726
Contig10	AUGUSTUS	CDS	84214	84337	0.78	-	1	Parent=A0179;	123
Contig10	AUGUSTUS	CDS	84387	84616	0.75	-	0	Parent=A0179;	229
Contig10	AUGUSTUS	mRNA	1014381	1016279	.	-	.	ID=A0180;	1898
Contig10	AUGUSTUS	CDS	1014381	1014500	1	-	0	Parent=A0180;	119
Contig10	AUGUSTUS	CDS	1014589	1015242	0.89	-	0	Parent=A0180;	653
Contig10	AUGUSTUS	CDS	1015310	1015828	0.74	-	0	Parent=A0180;	518
Contig10	AUGUSTUS	CDS	1015902	1016087	0.95	-	0	Parent=A0180;	185
Contig10	AUGUSTUS	CDS	1016148	1016279	0.57	-	0	Parent=A0180;	131
Contig10	AUGUSTUS	mRNA	1018621	1020495	.	+	.	ID=A0181;	1874
Contig10	AUGUSTUS	CDS	1018621	1019008	0.97	+	0	Parent=A0181;	387
Contig10	AUGUSTUS	CDS	1019066	1019152	1	+	2	Parent=A0181;	86
Contig10	AUGUSTUS	CDS	1019209	1019372	0.95	+	2	Parent=A0181;	163
Contig10	AUGUSTUS	CDS	1019424	1019744	0.93	+	0	Parent=A0181;	320
Contig10	AUGUSTUS	CDS	1019796	1019852	0.96	+	0	Parent=A0181;	56
Contig10	AUGUSTUS	CDS	1019906	1020010	0.54	+	0	Parent=A0181;	104
Contig10	AUGUSTUS	CDS	1020061	1020325	0.69	+	0	Parent=A0181;	264
Contig10	AUGUSTUS	CDS	1020383	1020495	0.56	+	2	Parent=A0181;	112
Contig10	AUGUSTUS	mRNA	1020785	1022229	.	+	.	ID=A0182;	1444
Contig10	AUGUSTUS	CDS	1020785	1020853	0.63	+	0	Parent=A0182;	68
Contig10	AUGUSTUS	CDS	1020913	1021080	0.68	+	0	Parent=A0182;	167
Contig10	AUGUSTUS	CDS	1021142	1021262	0.78	+	0	Parent=A0182;	120
Contig10	AUGUSTUS	CDS	1021329	1021727	0.89	+	2	Parent=A0182;	398
Contig10	AUGUSTUS	CDS	1021784	1022229	0.93	+	2	Parent=A0182;	445
Contig10	AUGUSTUS	mRNA	1023127	1026929	.	-	.	ID=A0183;	3802
Contig10	AUGUSTUS	CDS	1023127	1023422	0.71	-	2	Parent=A0183;	295
Contig10	AUGUSTUS	CDS	1023502	1023650	0.73	-	1	Parent=A0183;	148
Contig10	AUGUSTUS	CDS	1023705	1023834	0.71	-	2	Parent=A0183;	129
Contig10	AUGUSTUS	CDS	1023896	1023961	0.97	-	2	Parent=A0183;	65
Contig10	AUGUSTUS	CDS	1024025	1024272	0.87	-	1	Parent=A0183;	247
Contig10	AUGUSTUS	CDS	1024622	1024878	0.52	-	0	Parent=A0183;	256
Contig10	AUGUSTUS	CDS	1024937	1025172	0.96	-	2	Parent=A0183;	235
Contig10	AUGUSTUS	CDS	1025242	1025431	1	-	0	Parent=A0183;	189
Contig10	AUGUSTUS	CDS	1025487	1025548	0.96	-	2	Parent=A0183;	61
Contig10	AUGUSTUS	CDS	1025608	1025692	1	-	0	Parent=A0183;	84
Contig10	AUGUSTUS	CDS	1025751	1025808	0.9	-	1	Parent=A0183;	57
Contig10	AUGUSTUS	CDS	1025859	1025908	0.99	-	0	Parent=A0183;	49
Contig10	AUGUSTUS	CDS	1025968	1026054	1	-	0	Parent=A0183;	86
Contig10	AUGUSTUS	CDS	1026124	1026163	0.71	-	1	Parent=A0183;	39
Contig10	AUGUSTUS	CDS	1026222	1026239	0.53	-	1	Parent=A0183;	17
Contig10	AUGUSTUS	CDS	1026294	1026307	0.97	-	0	Parent=A0183;	13
Contig10	AUGUSTUS	CDS	1026383	1026473	0.98	-	1	Parent=A0183;	90
Contig10	AUGUSTUS	CDS	1026529	1026929	0.93	-	0	Parent=A0183;	400
Contig10	AUGUSTUS	mRNA	1027599	1028128	.	+	.	ID=A0184;	529
Contig10	AUGUSTUS	CDS	1027599	1027845	1	+	0	Parent=A0184;	246
Contig10	AUGUSTUS	CDS	1027905	1027997	0.98	+	2	Parent=A0184;	92
Contig10	AUGUSTUS	CDS	1028076	1028128	0.98	+	2	Parent=A0184;	52
Contig10	AUGUSTUS	mRNA	1028775	1031479	.	-	.	ID=A0185;	2704
Contig10	AUGUSTUS	CDS	1028775	1028946	0.93	-	1	Parent=A0185;	171
Contig10	AUGUSTUS	CDS	1029010	1029052	0.9	-	2	Parent=A0185;	42
Contig10	AUGUSTUS	CDS	1029111	1029139	0.88	-	1	Parent=A0185;	28
Contig10	AUGUSTUS	CDS	1029196	1029218	0.93	-	0	Parent=A0185;	22
Contig10	AUGUSTUS	CDS	1029275	1029427	0.97	-	0	Parent=A0185;	152
Contig10	AUGUSTUS	CDS	1029483	1029622	1	-	2	Parent=A0185;	139
Contig10	AUGUSTUS	CDS	1029676	1030399	0.98	-	0	Parent=A0185;	723
Contig10	AUGUSTUS	CDS	1030459	1030692	0.76	-	0	Parent=A0185;	233
Contig10	AUGUSTUS	CDS	1030743	1030879	0.58	-	2	Parent=A0185;	136
Contig10	AUGUSTUS	CDS	1030938	1031009	0.69	-	2	Parent=A0185;	71
Contig10	AUGUSTUS	CDS	1031059	1031113	0.45	-	0	Parent=A0185;	54
Contig10	AUGUSTUS	CDS	1031164	1031180	0.45	-	2	Parent=A0185;	16
Contig10	AUGUSTUS	CDS	1031241	1031279	0.88	-	2	Parent=A0185;	38
Contig10	AUGUSTUS	CDS	1031338	1031479	0.49	-	0	Parent=A0185;	141
Contig10	AUGUSTUS	mRNA	1032558	1035486	.	+	.	ID=A0186;	2928
Contig10	AUGUSTUS	CDS	1032558	1032695	0.67	+	0	Parent=A0186;	137
Contig10	AUGUSTUS	CDS	1032750	1032848	0.58	+	0	Parent=A0186;	98
Contig10	AUGUSTUS	CDS	1032896	1033125	0.52	+	0	Parent=A0186;	229
Contig10	AUGUSTUS	CDS	1033175	1033266	0.97	+	1	Parent=A0186;	91
Contig10	AUGUSTUS	CDS	1033324	1033333	0.97	+	2	Parent=A0186;	9
Contig10	AUGUSTUS	CDS	1033382	1033451	0.96	+	1	Parent=A0186;	69
Contig10	AUGUSTUS	CDS	1033506	1033575	0.78	+	0	Parent=A0186;	69
Contig10	AUGUSTUS	CDS	1033635	1033777	0.72	+	2	Parent=A0186;	142
Contig10	AUGUSTUS	CDS	1033823	1033948	0.99	+	0	Parent=A0186;	125
Contig10	AUGUSTUS	CDS	1034003	1034151	0.56	+	0	Parent=A0186;	148
Contig10	AUGUSTUS	CDS	1034212	1034245	0.5	+	1	Parent=A0186;	33
Contig10	AUGUSTUS	CDS	1034297	1034390	0.54	+	0	Parent=A0186;	93
Contig10	AUGUSTUS	CDS	1034447	1035486	0.75	+	2	Parent=A0186;	1039
Contig10	AUGUSTUS	mRNA	1036244	1036777	.	-	.	ID=A0187;	533
Contig10	AUGUSTUS	CDS	1036244	1036302	0.99	-	2	Parent=A0187;	58
Contig10	AUGUSTUS	CDS	1036365	1036457	0.74	-	2	Parent=A0187;	92
Contig10	AUGUSTUS	CDS	1036534	1036777	0.75	-	0	Parent=A0187;	243
Contig10	AUGUSTUS	mRNA	1037772	1039410	.	+	.	ID=A0188;	1638
Contig10	AUGUSTUS	CDS	1037772	1037979	0.96	+	0	Parent=A0188;	207
Contig10	AUGUSTUS	CDS	1038056	1038210	0.99	+	2	Parent=A0188;	154
Contig10	AUGUSTUS	CDS	1038272	1039011	0.97	+	0	Parent=A0188;	739
Contig10	AUGUSTUS	CDS	1039066	1039174	1	+	1	Parent=A0188;	108
Contig10	AUGUSTUS	CDS	1039234	1039410	1	+	0	Parent=A0188;	176
Contig10	AUGUSTUS	mRNA	1039862	1042199	.	-	.	ID=A0189;	2337
Contig10	AUGUSTUS	CDS	1039862	1040019	0.88	-	2	Parent=A0189;	157
Contig10	AUGUSTUS	CDS	1040092	1040294	0.96	-	1	Parent=A0189;	202
Contig10	AUGUSTUS	CDS	1040362	1040656	0.99	-	2	Parent=A0189;	294
Contig10	AUGUSTUS	CDS	1040721	1040834	0.98	-	2	Parent=A0189;	113
Contig10	AUGUSTUS	CDS	1040891	1041014	0.99	-	0	Parent=A0189;	123
Contig10	AUGUSTUS	CDS	1041073	1041122	1	-	2	Parent=A0189;	49
Contig10	AUGUSTUS	CDS	1041180	1041237	0.9	-	0	Parent=A0189;	57
Contig10	AUGUSTUS	CDS	1041290	1041309	0.88	-	2	Parent=A0189;	19
Contig10	AUGUSTUS	CDS	1041369	1041451	0.58	-	1	Parent=A0189;	82
Contig10	AUGUSTUS	CDS	1041546	1041744	0.62	-	2	Parent=A0189;	198
Contig10	AUGUSTUS	CDS	1041800	1042199	0.7	-	0	Parent=A0189;	399
Contig10	AUGUSTUS	mRNA	84860	85356	.	+	.	ID=A0190;	496
Contig10	AUGUSTUS	CDS	84860	84930	0.55	+	0	Parent=A0190;	70
Contig10	AUGUSTUS	CDS	84981	84994	0.99	+	1	Parent=A0190;	13
Contig10	AUGUSTUS	CDS	85048	85107	0.99	+	2	Parent=A0190;	59
Contig10	AUGUSTUS	CDS	85159	85199	0.98	+	2	Parent=A0190;	40
Contig10	AUGUSTUS	CDS	85255	85356	0.57	+	0	Parent=A0190;	101
Contig10	AUGUSTUS	mRNA	1042331	1044178	.	+	.	ID=A0191;	1847
Contig10	AUGUSTUS	CDS	1042331	1042688	0.61	+	0	Parent=A0191;	357
Contig10	AUGUSTUS	CDS	1042742	1043255	0.58	+	2	Parent=A0191;	513
Contig10	AUGUSTUS	CDS	1043309	1043367	0.74	+	1	Parent=A0191;	58
Contig10	AUGUSTUS	CDS	1043415	1043428	0.68	+	2	Parent=A0191;	13
Contig10	AUGUSTUS	CDS	1043479	1043579	0.83	+	0	Parent=A0191;	100
Contig10	AUGUSTUS	CDS	1043945	1044086	0.4	+	1	Parent=A0191;	141
Contig10	AUGUSTUS	CDS	1044140	1044178	0.67	+	0	Parent=A0191;	38
Contig10	AUGUSTUS	mRNA	1049374	1049903	.	-	.	ID=A0192;	529
Contig10	AUGUSTUS	CDS	1049374	1049472	1	-	0	Parent=A0192;	98
Contig10	AUGUSTUS	CDS	1049538	1049903	0.98	-	0	Parent=A0192;	365
Contig10	AUGUSTUS	mRNA	1050274	1052190	.	-	.	ID=A0193;	1916
Contig10	AUGUSTUS	CDS	1050274	1050561	0.97	-	0	Parent=A0193;	287
Contig10	AUGUSTUS	CDS	1050616	1050636	0.94	-	0	Parent=A0193;	20
Contig10	AUGUSTUS	CDS	1050698	1050839	0.94	-	1	Parent=A0193;	141
Contig10	AUGUSTUS	CDS	1050897	1051389	0.58	-	2	Parent=A0193;	492
Contig10	AUGUSTUS	CDS	1051673	1051809	0.49	-	1	Parent=A0193;	136
Contig10	AUGUSTUS	CDS	1051871	1052022	0.61	-	0	Parent=A0193;	151
Contig10	AUGUSTUS	CDS	1052176	1052190	0.43	-	0	Parent=A0193;	14
Contig10	AUGUSTUS	mRNA	1052892	1053528	.	-	.	ID=A0194;	636
Contig10	AUGUSTUS	CDS	1052892	1052936	0.98	-	0	Parent=A0194;	44
Contig10	AUGUSTUS	CDS	1053093	1053287	1	-	0	Parent=A0194;	194
Contig10	AUGUSTUS	CDS	1053340	1053528	0.35	-	0	Parent=A0194;	188
Contig10	AUGUSTUS	mRNA	1054162	1055931	.	+	.	ID=A0195;	1769
Contig10	AUGUSTUS	CDS	1054162	1054391	0.97	+	0	Parent=A0195;	229
Contig10	AUGUSTUS	CDS	1054446	1054542	0.98	+	1	Parent=A0195;	96
Contig10	AUGUSTUS	CDS	1054599	1054801	0.94	+	0	Parent=A0195;	202
Contig10	AUGUSTUS	CDS	1054861	1054939	0.86	+	1	Parent=A0195;	78
Contig10	AUGUSTUS	CDS	1054989	1055052	0.86	+	0	Parent=A0195;	63
Contig10	AUGUSTUS	CDS	1055102	1055205	0.4	+	2	Parent=A0195;	103
Contig10	AUGUSTUS	CDS	1055261	1055440	0.38	+	0	Parent=A0195;	179
Contig10	AUGUSTUS	CDS	1055541	1055633	0.76	+	0	Parent=A0195;	92
Contig10	AUGUSTUS	CDS	1055689	1055931	0.87	+	0	Parent=A0195;	242
Contig10	AUGUSTUS	mRNA	1061630	1062714	.	+	.	ID=A0196;	1084
Contig10	AUGUSTUS	CDS	1061630	1061688	0.81	+	0	Parent=A0196;	58
Contig10	AUGUSTUS	CDS	1061744	1061778	0.94	+	1	Parent=A0196;	34
Contig10	AUGUSTUS	CDS	1061845	1061939	0.76	+	2	Parent=A0196;	94
Contig10	AUGUSTUS	CDS	1062090	1062118	0.74	+	0	Parent=A0196;	28
Contig10	AUGUSTUS	CDS	1062173	1062285	0.67	+	1	Parent=A0196;	112
Contig10	AUGUSTUS	CDS	1062341	1062438	0.71	+	2	Parent=A0196;	97
Contig10	AUGUSTUS	CDS	1062488	1062561	0.88	+	0	Parent=A0196;	73
Contig10	AUGUSTUS	CDS	1062615	1062714	0.85	+	1	Parent=A0196;	99
Contig10	AUGUSTUS	mRNA	1063918	1065535	.	-	.	ID=A0197;	1617
Contig10	AUGUSTUS	CDS	1063918	1065135	0.38	-	0	Parent=A0197;	1217
Contig10	AUGUSTUS	CDS	1065212	1065319	0.96	-	0	Parent=A0197;	107
Contig10	AUGUSTUS	CDS	1065374	1065535	0.72	-	0	Parent=A0197;	161
Contig10	AUGUSTUS	mRNA	1065903	1066749	.	-	.	ID=A0198;	846
Contig10	AUGUSTUS	CDS	1065903	1066124	0.52	-	0	Parent=A0198;	221
Contig10	AUGUSTUS	CDS	1066226	1066340	0.88	-	1	Parent=A0198;	114
Contig10	AUGUSTUS	CDS	1066406	1066466	0.74	-	2	Parent=A0198;	60
Contig10	AUGUSTUS	CDS	1066529	1066631	0.74	-	0	Parent=A0198;	102
Contig10	AUGUSTUS	CDS	1066732	1066749	0.46	-	0	Parent=A0198;	17
Contig10	AUGUSTUS	mRNA	1067884	1072912	.	-	.	ID=A0199;	5028
Contig10	AUGUSTUS	CDS	1067884	1068279	1	-	0	Parent=A0199;	395
Contig10	AUGUSTUS	CDS	1068334	1068453	1	-	0	Parent=A0199;	119
Contig10	AUGUSTUS	CDS	1068508	1068620	0.81	-	2	Parent=A0199;	112
Contig10	AUGUSTUS	CDS	1068687	1072583	0.66	-	2	Parent=A0199;	3896
Contig10	AUGUSTUS	CDS	1072639	1072912	0.92	-	0	Parent=A0199;	273
Contig10	AUGUSTUS	mRNA	1078904	1079453	.	+	.	ID=A0200;	549
Contig10	AUGUSTUS	CDS	1078904	1079293	1	+	0	Parent=A0200;	389
Contig10	AUGUSTUS	CDS	1079355	1079453	1	+	0	Parent=A0200;	98
Contig10	AUGUSTUS	mRNA	85431	88654	.	+	.	ID=A0201;	3223
Contig10	AUGUSTUS	CDS	85431	85440	0.39	+	0	Parent=A0201;	9
Contig10	AUGUSTUS	CDS	85625	85669	0.47	+	2	Parent=A0201;	44
Contig10	AUGUSTUS	CDS	85727	85833	0.78	+	2	Parent=A0201;	106
Contig10	AUGUSTUS	CDS	85881	85984	0.89	+	0	Parent=A0201;	103
Contig10	AUGUSTUS	CDS	86033	86320	0.9	+	1	Parent=A0201;	287
Contig10	AUGUSTUS	CDS	86368	86437	0.62	+	1	Parent=A0201;	69
Contig10	AUGUSTUS	CDS	86595	86669	0.28	+	0	Parent=A0201;	74
Contig10	AUGUSTUS	CDS	86724	86748	0.39	+	0	Parent=A0201;	24
Contig10	AUGUSTUS	CDS	86826	86932	0.35	+	2	Parent=A0201;	106
Contig10	AUGUSTUS	CDS	86985	87026	0.99	+	0	Parent=A0201;	41
Contig10	AUGUSTUS	CDS	87086	87166	0.95	+	0	Parent=A0201;	80
Contig10	AUGUSTUS	CDS	87231	87588	0.97	+	0	Parent=A0201;	357
Contig10	AUGUSTUS	CDS	87645	88067	0.92	+	2	Parent=A0201;	422
Contig10	AUGUSTUS	CDS	88122	88189	1	+	2	Parent=A0201;	67
Contig10	AUGUSTUS	CDS	88245	88369	1	+	0	Parent=A0201;	124
Contig10	AUGUSTUS	CDS	88438	88654	1	+	1	Parent=A0201;	216
Contig10	AUGUSTUS	mRNA	1079767	1081083	.	-	.	ID=A0202;	1316
Contig10	AUGUSTUS	CDS	1079767	1080022	0.54	-	1	Parent=A0202;	255
Contig10	AUGUSTUS	CDS	1080078	1080654	0.57	-	2	Parent=A0202;	576
Contig10	AUGUSTUS	CDS	1080711	1080970	0.92	-	1	Parent=A0202;	259
Contig10	AUGUSTUS	CDS	1081028	1081083	1	-	0	Parent=A0202;	55
Contig10	AUGUSTUS	mRNA	1081921	1082757	.	-	.	ID=A0203;	836
Contig10	AUGUSTUS	CDS	1081921	1081940	1	-	2	Parent=A0203;	19
Contig10	AUGUSTUS	CDS	1081993	1082077	0.99	-	0	Parent=A0203;	84
Contig10	AUGUSTUS	CDS	1082140	1082359	0.93	-	1	Parent=A0203;	219
Contig10	AUGUSTUS	CDS	1082410	1082546	1	-	0	Parent=A0203;	136
Contig10	AUGUSTUS	CDS	1082599	1082757	0.64	-	0	Parent=A0203;	158
Contig10	AUGUSTUS	mRNA	1083062	1085325	.	+	.	ID=A0204;	2263
Contig10	AUGUSTUS	CDS	1083062	1083113	0.85	+	0	Parent=A0204;	51
Contig10	AUGUSTUS	CDS	1083164	1083342	0.89	+	2	Parent=A0204;	178
Contig10	AUGUSTUS	CDS	1083397	1083502	0.99	+	0	Parent=A0204;	105
Contig10	AUGUSTUS	CDS	1083556	1084043	0.7	+	2	Parent=A0204;	487
Contig10	AUGUSTUS	CDS	1084102	1084205	0.7	+	0	Parent=A0204;	103
Contig10	AUGUSTUS	CDS	1084254	1084376	1	+	1	Parent=A0204;	122
Contig10	AUGUSTUS	CDS	1084430	1084570	1	+	1	Parent=A0204;	140
Contig10	AUGUSTUS	CDS	1084631	1084908	1	+	1	Parent=A0204;	277
Contig10	AUGUSTUS	CDS	1084970	1085325	1	+	2	Parent=A0204;	355
Contig10	AUGUSTUS	mRNA	1086587	1087569	.	-	.	ID=A0205;	982
Contig10	AUGUSTUS	CDS	1086587	1086856	0.91	-	0	Parent=A0205;	269
Contig10	AUGUSTUS	CDS	1086922	1086990	0.92	-	0	Parent=A0205;	68
Contig10	AUGUSTUS	CDS	1087044	1087214	0.89	-	0	Parent=A0205;	170
Contig10	AUGUSTUS	CDS	1087267	1087569	0.91	-	0	Parent=A0205;	302
Contig10	AUGUSTUS	mRNA	1088923	1089671	.	-	.	ID=A0206;	748
Contig10	AUGUSTUS	CDS	1088923	1089251	0.91	-	2	Parent=A0206;	328
Contig10	AUGUSTUS	CDS	1089308	1089508	0.99	-	2	Parent=A0206;	200
Contig10	AUGUSTUS	CDS	1089572	1089613	0.97	-	2	Parent=A0206;	41
Contig10	AUGUSTUS	CDS	1089668	1089671	0.96	-	0	Parent=A0206;	3
Contig10	AUGUSTUS	mRNA	1090666	1091767	.	+	.	ID=A0207;	1101
Contig10	AUGUSTUS	CDS	1090666	1090695	0.8	+	0	Parent=A0207;	29
Contig10	AUGUSTUS	CDS	1090752	1090852	0.81	+	0	Parent=A0207;	100
Contig10	AUGUSTUS	CDS	1090926	1091082	0.88	+	1	Parent=A0207;	156
Contig10	AUGUSTUS	CDS	1091140	1091196	0.98	+	0	Parent=A0207;	56
Contig10	AUGUSTUS	CDS	1091253	1091515	0.93	+	0	Parent=A0207;	262
Contig10	AUGUSTUS	CDS	1091592	1091629	0.96	+	1	Parent=A0207;	37
Contig10	AUGUSTUS	CDS	1091688	1091767	0.94	+	2	Parent=A0207;	79
Contig10	AUGUSTUS	mRNA	1092332	1093215	.	-	.	ID=A0208;	883
Contig10	AUGUSTUS	CDS	1092332	1092859	0.61	-	0	Parent=A0208;	527
Contig10	AUGUSTUS	CDS	1092918	1093043	1	-	0	Parent=A0208;	125
Contig10	AUGUSTUS	CDS	1093114	1093215	0.74	-	0	Parent=A0208;	101
Contig10	AUGUSTUS	mRNA	1094465	1096611	.	-	.	ID=A0209;	2146
Contig10	AUGUSTUS	CDS	1094465	1094505	0.6	-	2	Parent=A0209;	40
Contig10	AUGUSTUS	CDS	1094564	1094663	0.63	-	0	Parent=A0209;	99
Contig10	AUGUSTUS	CDS	1094742	1094983	0.96	-	2	Parent=A0209;	241
Contig10	AUGUSTUS	CDS	1095041	1095115	1	-	2	Parent=A0209;	74
Contig10	AUGUSTUS	CDS	1095171	1095331	0.9	-	1	Parent=A0209;	160
Contig10	AUGUSTUS	CDS	1095386	1095517	0.99	-	1	Parent=A0209;	131
Contig10	AUGUSTUS	CDS	1095568	1095827	0.99	-	0	Parent=A0209;	259
Contig10	AUGUSTUS	CDS	1095902	1096118	1	-	1	Parent=A0209;	216
Contig10	AUGUSTUS	CDS	1096187	1096611	1	-	0	Parent=A0209;	424
Contig10	AUGUSTUS	mRNA	1097914	1104712	.	-	.	ID=A0210;	6798
Contig10	AUGUSTUS	CDS	1097914	1098130	0.99	-	1	Parent=A0210;	216
Contig10	AUGUSTUS	CDS	1098187	1098546	1	-	1	Parent=A0210;	359
Contig10	AUGUSTUS	CDS	1098601	1098716	0.95	-	0	Parent=A0210;	115
Contig10	AUGUSTUS	CDS	1098776	1098879	0.45	-	2	Parent=A0210;	103
Contig10	AUGUSTUS	CDS	1098941	1099271	0.66	-	0	Parent=A0210;	330
Contig10	AUGUSTUS	CDS	1099326	1099472	0.78	-	0	Parent=A0210;	146
Contig10	AUGUSTUS	CDS	1099538	1099643	0.98	-	1	Parent=A0210;	105
Contig10	AUGUSTUS	CDS	1099696	1099783	1	-	2	Parent=A0210;	87
Contig10	AUGUSTUS	CDS	1099835	1100137	1	-	2	Parent=A0210;	302
Contig10	AUGUSTUS	CDS	1100194	1100411	0.89	-	1	Parent=A0210;	217
Contig10	AUGUSTUS	CDS	1100816	1100959	0.36	-	1	Parent=A0210;	143
Contig10	AUGUSTUS	CDS	1101200	1102171	0.4	-	1	Parent=A0210;	971
Contig10	AUGUSTUS	CDS	1102225	1102415	1	-	0	Parent=A0210;	190
Contig10	AUGUSTUS	CDS	1102470	1102486	1	-	2	Parent=A0210;	16
Contig10	AUGUSTUS	CDS	1102549	1102653	0.66	-	2	Parent=A0210;	104
Contig10	AUGUSTUS	CDS	1102706	1102796	0.58	-	0	Parent=A0210;	90
Contig10	AUGUSTUS	CDS	1102847	1102851	0.61	-	2	Parent=A0210;	4
Contig10	AUGUSTUS	CDS	1102906	1102950	0.89	-	2	Parent=A0210;	44
Contig10	AUGUSTUS	CDS	1103009	1103333	0.86	-	0	Parent=A0210;	324
Contig10	AUGUSTUS	CDS	1103390	1103477	0.99	-	1	Parent=A0210;	87
Contig10	AUGUSTUS	CDS	1103529	1103563	1	-	0	Parent=A0210;	34
Contig10	AUGUSTUS	CDS	1103615	1104712	0.36	-	0	Parent=A0210;	1097
Contig10	AUGUSTUS	mRNA	1106971	1109273	.	+	.	ID=A0211;	2302
Contig10	AUGUSTUS	CDS	1106971	1108590	0.24	+	0	Parent=A0211;	1619
Contig10	AUGUSTUS	CDS	1108646	1108754	0.97	+	0	Parent=A0211;	108
Contig10	AUGUSTUS	CDS	1108815	1108940	0.96	+	2	Parent=A0211;	125
Contig10	AUGUSTUS	CDS	1109005	1109116	1	+	2	Parent=A0211;	111
Contig10	AUGUSTUS	CDS	1109171	1109273	0.96	+	1	Parent=A0211;	102
Contig10	AUGUSTUS	mRNA	88816	90468	.	+	.	ID=A0212;	1652
Contig10	AUGUSTUS	CDS	88816	89350	0.99	+	0	Parent=A0212;	534
Contig10	AUGUSTUS	CDS	89405	90468	0.41	+	2	Parent=A0212;	1063
Contig10	AUGUSTUS	mRNA	1111143	1112051	.	-	.	ID=A0213;	908
Contig10	AUGUSTUS	CDS	1111143	1111219	0.64	-	2	Parent=A0213;	76
Contig10	AUGUSTUS	CDS	1111274	1111730	0.9	-	0	Parent=A0213;	456
Contig10	AUGUSTUS	CDS	1111794	1112051	0.98	-	0	Parent=A0213;	257
Contig10	AUGUSTUS	mRNA	1112255	1116248	.	+	.	ID=A0214;	3993
Contig10	AUGUSTUS	CDS	1112255	1112316	0.99	+	0	Parent=A0214;	61
Contig10	AUGUSTUS	CDS	1112372	1112462	0.66	+	1	Parent=A0214;	90
Contig10	AUGUSTUS	CDS	1112523	1112532	0.68	+	0	Parent=A0214;	9
Contig10	AUGUSTUS	CDS	1112582	1112710	0.99	+	2	Parent=A0214;	128
Contig10	AUGUSTUS	CDS	1112765	1112843	0.67	+	2	Parent=A0214;	78
Contig10	AUGUSTUS	CDS	1113062	1113242	0.22	+	1	Parent=A0214;	180
Contig10	AUGUSTUS	CDS	1113292	1113391	0.66	+	0	Parent=A0214;	99
Contig10	AUGUSTUS	CDS	1113443	1113540	0.98	+	2	Parent=A0214;	97
Contig10	AUGUSTUS	CDS	1113597	1113827	1	+	0	Parent=A0214;	230
Contig10	AUGUSTUS	CDS	1113887	1113963	1	+	0	Parent=A0214;	76
Contig10	AUGUSTUS	CDS	1114013	1114118	1	+	1	Parent=A0214;	105
Contig10	AUGUSTUS	CDS	1114174	1114380	1	+	0	Parent=A0214;	206
Contig10	AUGUSTUS	CDS	1114444	1114590	0.99	+	0	Parent=A0214;	146
Contig10	AUGUSTUS	CDS	1114654	1114806	1	+	0	Parent=A0214;	152
Contig10	AUGUSTUS	CDS	1114863	1114997	0.64	+	0	Parent=A0214;	134
Contig10	AUGUSTUS	CDS	1115169	1115319	0.57	+	0	Parent=A0214;	150
Contig10	AUGUSTUS	CDS	1115472	1115742	0.7	+	2	Parent=A0214;	270
Contig10	AUGUSTUS	CDS	1115882	1116012	0.96	+	1	Parent=A0214;	130
Contig10	AUGUSTUS	CDS	1116220	1116248	0.89	+	2	Parent=A0214;	28
Contig10	AUGUSTUS	mRNA	1116604	1117804	.	-	.	ID=A0215;	1200
Contig10	AUGUSTUS	CDS	1116604	1116793	0.99	-	1	Parent=A0215;	189
Contig10	AUGUSTUS	CDS	1116846	1117126	1	-	0	Parent=A0215;	280
Contig10	AUGUSTUS	CDS	1117312	1117707	0.99	-	0	Parent=A0215;	395
Contig10	AUGUSTUS	CDS	1117769	1117804	0.83	-	0	Parent=A0215;	35
Contig10	AUGUSTUS	mRNA	1118031	1119230	.	-	.	ID=A0216;	1199
Contig10	AUGUSTUS	CDS	1118031	1118240	0.64	-	0	Parent=A0216;	209
Contig10	AUGUSTUS	CDS	1118296	1118397	1	-	0	Parent=A0216;	101
Contig10	AUGUSTUS	CDS	1118455	1119002	0.75	-	2	Parent=A0216;	547
Contig10	AUGUSTUS	CDS	1119050	1119057	0.85	-	1	Parent=A0216;	7
Contig10	AUGUSTUS	CDS	1119114	1119152	0.45	-	1	Parent=A0216;	38
Contig10	AUGUSTUS	CDS	1119208	1119230	0.4	-	0	Parent=A0216;	22
Contig10	AUGUSTUS	mRNA	1120996	1123532	.	+	.	ID=A0217;	2536
Contig10	AUGUSTUS	CDS	1120996	1121107	0.68	+	0	Parent=A0217;	111
Contig10	AUGUSTUS	CDS	1121161	1121369	1	+	2	Parent=A0217;	208
Contig10	AUGUSTUS	CDS	1121423	1121589	0.91	+	0	Parent=A0217;	166
Contig10	AUGUSTUS	CDS	1121651	1121756	0.99	+	1	Parent=A0217;	105
Contig10	AUGUSTUS	CDS	1121809	1122041	1	+	0	Parent=A0217;	232
Contig10	AUGUSTUS	CDS	1122099	1122258	1	+	1	Parent=A0217;	159
Contig10	AUGUSTUS	CDS	1122312	1122545	1	+	0	Parent=A0217;	233
Contig10	AUGUSTUS	CDS	1122598	1122812	1	+	0	Parent=A0217;	214
Contig10	AUGUSTUS	CDS	1122869	1123532	0.62	+	1	Parent=A0217;	663
Contig10	AUGUSTUS	mRNA	1126857	1127942	.	-	.	ID=A0218;	1085
Contig10	AUGUSTUS	CDS	1126857	1127135	0.88	-	0	Parent=A0218;	278
Contig10	AUGUSTUS	CDS	1127205	1127369	0.78	-	0	Parent=A0218;	164
Contig10	AUGUSTUS	CDS	1127440	1127673	0.98	-	0	Parent=A0218;	233
Contig10	AUGUSTUS	CDS	1127736	1127770	0.99	-	2	Parent=A0218;	34
Contig10	AUGUSTUS	CDS	1127822	1127942	0.9	-	0	Parent=A0218;	120
Contig10	AUGUSTUS	mRNA	1129137	1129894	.	-	.	ID=A0219;	757
Contig10	AUGUSTUS	CDS	1129137	1129230	0.98	-	1	Parent=A0219;	93
Contig10	AUGUSTUS	CDS	1129283	1129298	1	-	2	Parent=A0219;	15
Contig10	AUGUSTUS	CDS	1129361	1129434	1	-	1	Parent=A0219;	73
Contig10	AUGUSTUS	CDS	1129494	1129644	1	-	2	Parent=A0219;	150
Contig10	AUGUSTUS	CDS	1129699	1129894	0.78	-	0	Parent=A0219;	195
Contig10	AUGUSTUS	mRNA	1131796	1132666	.	+	.	ID=A0220;	870
Contig10	AUGUSTUS	CDS	1131796	1132353	0.77	+	0	Parent=A0220;	557
Contig10	AUGUSTUS	CDS	1132415	1132666	0.77	+	0	Parent=A0220;	251
Contig10	AUGUSTUS	mRNA	1133613	1138965	.	+	.	ID=A0221;	5352
Contig10	AUGUSTUS	CDS	1133613	1133792	0.89	+	0	Parent=A0221;	179
Contig10	AUGUSTUS	CDS	1133853	1133934	1	+	0	Parent=A0221;	81
Contig10	AUGUSTUS	CDS	1133984	1134073	0.75	+	2	Parent=A0221;	89
Contig10	AUGUSTUS	CDS	1134127	1134714	0.62	+	2	Parent=A0221;	587
Contig10	AUGUSTUS	CDS	1134784	1134950	0.65	+	2	Parent=A0221;	166
Contig10	AUGUSTUS	CDS	1135003	1135108	0.99	+	0	Parent=A0221;	105
Contig10	AUGUSTUS	CDS	1135165	1135247	0.99	+	2	Parent=A0221;	82
Contig10	AUGUSTUS	CDS	1135311	1135402	0.56	+	0	Parent=A0221;	91
Contig10	AUGUSTUS	CDS	1135464	1135593	0.54	+	1	Parent=A0221;	129
Contig10	AUGUSTUS	CDS	1135656	1135784	0.81	+	0	Parent=A0221;	128
Contig10	AUGUSTUS	CDS	1135846	1135994	0.97	+	0	Parent=A0221;	148
Contig10	AUGUSTUS	CDS	1136045	1136345	0.9	+	1	Parent=A0221;	300
Contig10	AUGUSTUS	CDS	1136408	1136542	0.84	+	0	Parent=A0221;	134
Contig10	AUGUSTUS	CDS	1136595	1136719	1	+	0	Parent=A0221;	124
Contig10	AUGUSTUS	CDS	1136767	1136871	0.63	+	1	Parent=A0221;	104
Contig10	AUGUSTUS	CDS	1136929	1136980	0.63	+	1	Parent=A0221;	51
Contig10	AUGUSTUS	CDS	1137031	1137269	0.98	+	0	Parent=A0221;	238
Contig10	AUGUSTUS	CDS	1137330	1137408	1	+	1	Parent=A0221;	78
Contig10	AUGUSTUS	CDS	1137470	1137549	1	+	0	Parent=A0221;	79
Contig10	AUGUSTUS	CDS	1137608	1137788	0.92	+	1	Parent=A0221;	180
Contig10	AUGUSTUS	CDS	1137845	1137951	1	+	0	Parent=A0221;	106
Contig10	AUGUSTUS	CDS	1138004	1138345	0.77	+	1	Parent=A0221;	341
Contig10	AUGUSTUS	CDS	1138398	1138965	0.97	+	1	Parent=A0221;	567
Contig10	AUGUSTUS	mRNA	1139694	1140426	.	-	.	ID=A0222;	732
Contig10	AUGUSTUS	CDS	1139694	1139785	0.72	-	2	Parent=A0222;	91
Contig10	AUGUSTUS	CDS	1139848	1140077	0.93	-	1	Parent=A0222;	229
Contig10	AUGUSTUS	CDS	1140131	1140426	0.97	-	0	Parent=A0222;	295
Contig10	AUGUSTUS	mRNA	2140	6991	.	+	.	ID=A0223;	4851
Contig10	AUGUSTUS	CDS	2140	2262	0.61	+	0	Parent=A0223;	122
Contig10	AUGUSTUS	CDS	2315	2590	0.88	+	0	Parent=A0223;	275
Contig10	AUGUSTUS	CDS	2632	2807	0.88	+	0	Parent=A0223;	175
Contig10	AUGUSTUS	CDS	2864	3204	1	+	1	Parent=A0223;	340
Contig10	AUGUSTUS	CDS	3254	3432	1	+	2	Parent=A0223;	178
Contig10	AUGUSTUS	CDS	3484	3654	1	+	0	Parent=A0223;	170
Contig10	AUGUSTUS	CDS	3719	3823	1	+	0	Parent=A0223;	104
Contig10	AUGUSTUS	CDS	3883	4286	1	+	0	Parent=A0223;	403
Contig10	AUGUSTUS	CDS	4339	4466	1	+	1	Parent=A0223;	127
Contig10	AUGUSTUS	CDS	4516	4609	1	+	2	Parent=A0223;	93
Contig10	AUGUSTUS	CDS	4666	4795	1	+	1	Parent=A0223;	129
Contig10	AUGUSTUS	CDS	4856	5068	0.88	+	0	Parent=A0223;	212
Contig10	AUGUSTUS	CDS	5118	5323	0.68	+	0	Parent=A0223;	205
Contig10	AUGUSTUS	CDS	5389	5590	0.99	+	1	Parent=A0223;	201
Contig10	AUGUSTUS	CDS	5657	5826	0.99	+	0	Parent=A0223;	169
Contig10	AUGUSTUS	CDS	5883	6204	0.99	+	1	Parent=A0223;	321
Contig10	AUGUSTUS	CDS	6257	6376	1	+	0	Parent=A0223;	119
Contig10	AUGUSTUS	CDS	6427	6479	0.97	+	0	Parent=A0223;	52
Contig10	AUGUSTUS	CDS	6533	6618	1	+	1	Parent=A0223;	85
Contig10	AUGUSTUS	CDS	6671	6738	0.99	+	2	Parent=A0223;	67
Contig10	AUGUSTUS	CDS	6791	6991	0.8	+	0	Parent=A0223;	200
Contig10	AUGUSTUS	mRNA	90545	91645	.	-	.	ID=A0224;	1100
Contig10	AUGUSTUS	CDS	90545	90628	0.97	-	0	Parent=A0224;	83
Contig10	AUGUSTUS	CDS	90689	90723	0.97	-	2	Parent=A0224;	34
Contig10	AUGUSTUS	CDS	90771	90834	0.87	-	0	Parent=A0224;	63
Contig10	AUGUSTUS	CDS	90887	91006	0.75	-	0	Parent=A0224;	119
Contig10	AUGUSTUS	CDS	91058	91060	0.88	-	0	Parent=A0224;	2
Contig10	AUGUSTUS	CDS	91118	91388	0.95	-	1	Parent=A0224;	270
Contig10	AUGUSTUS	CDS	91448	91536	1	-	0	Parent=A0224;	88
Contig10	AUGUSTUS	CDS	91589	91645	1	-	0	Parent=A0224;	56
Contig10	AUGUSTUS	mRNA	1140800	1142066	.	+	.	ID=A0225;	1266
Contig10	AUGUSTUS	CDS	1140800	1141218	1	+	0	Parent=A0225;	418
Contig10	AUGUSTUS	CDS	1141272	1141430	0.98	+	1	Parent=A0225;	158
Contig10	AUGUSTUS	CDS	1141486	1141660	1	+	1	Parent=A0225;	174
Contig10	AUGUSTUS	CDS	1141718	1141741	0.97	+	0	Parent=A0225;	23
Contig10	AUGUSTUS	CDS	1141794	1141956	0.94	+	0	Parent=A0225;	162
Contig10	AUGUSTUS	CDS	1142014	1142066	0.99	+	2	Parent=A0225;	52
Contig10	AUGUSTUS	mRNA	1142199	1146721	.	-	.	ID=A0226;	4522
Contig10	AUGUSTUS	CDS	1142199	1142454	0.75	-	1	Parent=A0226;	255
Contig10	AUGUSTUS	CDS	1142518	1142613	0.74	-	1	Parent=A0226;	95
Contig10	AUGUSTUS	CDS	1142680	1142956	0.98	-	2	Parent=A0226;	276
Contig10	AUGUSTUS	CDS	1143390	1143498	0.96	-	0	Parent=A0226;	108
Contig10	AUGUSTUS	CDS	1143547	1143573	0.98	-	0	Parent=A0226;	26
Contig10	AUGUSTUS	CDS	1143624	1143641	0.89	-	0	Parent=A0226;	17
Contig10	AUGUSTUS	CDS	1143695	1143863	1	-	1	Parent=A0226;	168
Contig10	AUGUSTUS	CDS	1143932	1144100	0.67	-	2	Parent=A0226;	168
Contig10	AUGUSTUS	CDS	1144149	1144190	0.53	-	2	Parent=A0226;	41
Contig10	AUGUSTUS	CDS	1144246	1144314	0.43	-	2	Parent=A0226;	68
Contig10	AUGUSTUS	CDS	1144391	1144471	0.37	-	2	Parent=A0226;	80
Contig10	AUGUSTUS	CDS	1144528	1144609	0.97	-	0	Parent=A0226;	81
Contig10	AUGUSTUS	CDS	1144665	1144772	0.99	-	0	Parent=A0226;	107
Contig10	AUGUSTUS	CDS	1144831	1144890	0.87	-	0	Parent=A0226;	59
Contig10	AUGUSTUS	CDS	1144945	1145022	0.58	-	0	Parent=A0226;	77
Contig10	AUGUSTUS	CDS	1145080	1145327	0.57	-	2	Parent=A0226;	247
Contig10	AUGUSTUS	CDS	1145382	1145458	1	-	1	Parent=A0226;	76
Contig10	AUGUSTUS	CDS	1145509	1145544	0.96	-	1	Parent=A0226;	35
Contig10	AUGUSTUS	CDS	1145598	1145710	1	-	0	Parent=A0226;	112
Contig10	AUGUSTUS	CDS	1145766	1146040	1	-	2	Parent=A0226;	274
Contig10	AUGUSTUS	CDS	1146091	1146209	0.2	-	1	Parent=A0226;	118
Contig10	AUGUSTUS	CDS	1146280	1146324	0.29	-	1	Parent=A0226;	44
Contig10	AUGUSTUS	CDS	1146395	1146420	0.76	-	0	Parent=A0226;	25
Contig10	AUGUSTUS	CDS	1146476	1146721	1	-	0	Parent=A0226;	245
Contig10	AUGUSTUS	mRNA	1146995	1148356	.	-	.	ID=A0227;	1361
Contig10	AUGUSTUS	CDS	1146995	1147044	0.59	-	2	Parent=A0227;	49
Contig10	AUGUSTUS	CDS	1147103	1147280	0.98	-	0	Parent=A0227;	177
Contig10	AUGUSTUS	CDS	1147335	1147397	1	-	0	Parent=A0227;	62
Contig10	AUGUSTUS	CDS	1147470	1147580	1	-	0	Parent=A0227;	110
Contig10	AUGUSTUS	CDS	1147637	1147821	0.99	-	2	Parent=A0227;	184
Contig10	AUGUSTUS	CDS	1147885	1147963	1	-	0	Parent=A0227;	78
Contig10	AUGUSTUS	CDS	1148020	1148068	0.93	-	1	Parent=A0227;	48
Contig10	AUGUSTUS	CDS	1148125	1148158	0.93	-	2	Parent=A0227;	33
Contig10	AUGUSTUS	CDS	1148224	1148356	0.86	-	0	Parent=A0227;	132
Contig10	AUGUSTUS	mRNA	1150758	1152731	.	-	.	ID=A0228;	1973
Contig10	AUGUSTUS	CDS	1150758	1150935	0.99	-	1	Parent=A0228;	177
Contig10	AUGUSTUS	CDS	1151012	1151128	0.88	-	1	Parent=A0228;	116
Contig10	AUGUSTUS	CDS	1151196	1151285	0.89	-	1	Parent=A0228;	89
Contig10	AUGUSTUS	CDS	1151349	1151378	1	-	1	Parent=A0228;	29
Contig10	AUGUSTUS	CDS	1151441	1151506	1	-	1	Parent=A0228;	65
Contig10	AUGUSTUS	CDS	1151564	1151667	0.96	-	0	Parent=A0228;	103
Contig10	AUGUSTUS	CDS	1151723	1151862	0.99	-	2	Parent=A0228;	139
Contig10	AUGUSTUS	CDS	1151924	1152029	1	-	0	Parent=A0228;	105
Contig10	AUGUSTUS	CDS	1152088	1152148	0.99	-	1	Parent=A0228;	60
Contig10	AUGUSTUS	CDS	1152227	1152447	0.99	-	0	Parent=A0228;	220
Contig10	AUGUSTUS	CDS	1152510	1152731	0.79	-	0	Parent=A0228;	221
Contig10	AUGUSTUS	mRNA	1153961	1156050	.	-	.	ID=A0229;	2089
Contig10	AUGUSTUS	CDS	1153961	1154491	0.9	-	0	Parent=A0229;	530
Contig10	AUGUSTUS	CDS	1154806	1156050	0.44	-	0	Parent=A0229;	1244
Contig10	AUGUSTUS	mRNA	1156241	1157040	.	+	.	ID=A0230;	799
Contig10	AUGUSTUS	CDS	1156241	1156352	0.85	+	0	Parent=A0230;	111
Contig10	AUGUSTUS	CDS	1156404	1156770	0.58	+	2	Parent=A0230;	366
Contig10	AUGUSTUS	CDS	1156872	1157040	0.57	+	1	Parent=A0230;	168
Contig10	AUGUSTUS	mRNA	1160239	1161504	.	+	.	ID=A0231;	1265
Contig10	AUGUSTUS	CDS	1160239	1160449	0.33	+	0	Parent=A0231;	210
Contig10	AUGUSTUS	CDS	1160495	1161504	0.26	+	2	Parent=A0231;	1009
Contig10	AUGUSTUS	mRNA	1161993	1163413	.	+	.	ID=A0232;	1420
Contig10	AUGUSTUS	CDS	1161993	1162114	0.94	+	0	Parent=A0232;	121
Contig10	AUGUSTUS	CDS	1162175	1162440	1	+	1	Parent=A0232;	265
Contig10	AUGUSTUS	CDS	1162500	1163413	1	+	2	Parent=A0232;	913
Contig10	AUGUSTUS	mRNA	1164838	1165831	.	+	.	ID=A0233;	993
Contig10	AUGUSTUS	CDS	1164838	1164840	0.68	+	0	Parent=A0233;	2
Contig10	AUGUSTUS	CDS	1164905	1165831	0.49	+	0	Parent=A0233;	926
Contig10	AUGUSTUS	mRNA	1167030	1169746	.	+	.	ID=A0234;	2716
Contig10	AUGUSTUS	CDS	1167030	1167478	0.49	+	0	Parent=A0234;	448
Contig10	AUGUSTUS	CDS	1167557	1167647	0.98	+	1	Parent=A0234;	90
Contig10	AUGUSTUS	CDS	1167703	1167743	1	+	0	Parent=A0234;	40
Contig10	AUGUSTUS	CDS	1167794	1167984	0.41	+	1	Parent=A0234;	190
Contig10	AUGUSTUS	CDS	1168045	1168139	0.4	+	2	Parent=A0234;	94
Contig10	AUGUSTUS	CDS	1168195	1168238	0.98	+	0	Parent=A0234;	43
Contig10	AUGUSTUS	CDS	1168289	1168373	0.99	+	1	Parent=A0234;	84
Contig10	AUGUSTUS	CDS	1168434	1168510	1	+	0	Parent=A0234;	76
Contig10	AUGUSTUS	CDS	1168563	1168659	1	+	1	Parent=A0234;	96
Contig10	AUGUSTUS	CDS	1168718	1168755	0.91	+	0	Parent=A0234;	37
Contig10	AUGUSTUS	CDS	1168808	1168898	0.89	+	1	Parent=A0234;	90
Contig10	AUGUSTUS	CDS	1168953	1168996	0.96	+	0	Parent=A0234;	43
Contig10	AUGUSTUS	CDS	1169064	1169258	0.94	+	1	Parent=A0234;	194
Contig10	AUGUSTUS	CDS	1169581	1169668	0.75	+	1	Parent=A0234;	87
Contig10	AUGUSTUS	CDS	1169732	1169746	0.73	+	0	Parent=A0234;	14
Contig10	AUGUSTUS	mRNA	92031	94645	.	+	.	ID=A0235;	2614
Contig10	AUGUSTUS	CDS	92031	92042	0.5	+	0	Parent=A0235;	11
Contig10	AUGUSTUS	CDS	92103	92168	1	+	0	Parent=A0235;	65
Contig10	AUGUSTUS	CDS	92226	92275	1	+	0	Parent=A0235;	49
Contig10	AUGUSTUS	CDS	92328	92766	0.61	+	1	Parent=A0235;	438
Contig10	AUGUSTUS	CDS	92820	93534	0.64	+	0	Parent=A0235;	714
Contig10	AUGUSTUS	CDS	93599	93933	0.99	+	2	Parent=A0235;	334
Contig10	AUGUSTUS	CDS	93993	94386	0.96	+	0	Parent=A0235;	393
Contig10	AUGUSTUS	CDS	94440	94645	0.92	+	2	Parent=A0235;	205
Contig10	AUGUSTUS	mRNA	1170265	1171172	.	-	.	ID=A0236;	907
Contig10	AUGUSTUS	CDS	1170265	1170475	0.93	-	1	Parent=A0236;	210
Contig10	AUGUSTUS	CDS	1170570	1170721	0.71	-	0	Parent=A0236;	151
Contig10	AUGUSTUS	CDS	1170779	1170943	0.71	-	0	Parent=A0236;	164
Contig10	AUGUSTUS	CDS	1170993	1171172	0.72	-	0	Parent=A0236;	179
Contig10	AUGUSTUS	mRNA	1172096	1173592	.	+	.	ID=A0237;	1496
Contig10	AUGUSTUS	CDS	1172096	1172209	0.68	+	0	Parent=A0237;	113
Contig10	AUGUSTUS	CDS	1172435	1172494	0.99	+	0	Parent=A0237;	59
Contig10	AUGUSTUS	CDS	1172549	1172562	0.99	+	0	Parent=A0237;	13
Contig10	AUGUSTUS	CDS	1172620	1172975	0.79	+	1	Parent=A0237;	355
Contig10	AUGUSTUS	CDS	1173031	1173116	0.99	+	2	Parent=A0237;	85
Contig10	AUGUSTUS	CDS	1173174	1173195	1	+	0	Parent=A0237;	21
Contig10	AUGUSTUS	CDS	1173246	1173466	0.92	+	2	Parent=A0237;	220
Contig10	AUGUSTUS	CDS	1173527	1173592	0.98	+	0	Parent=A0237;	65
Contig10	AUGUSTUS	mRNA	1175815	1177355	.	+	.	ID=A0238;	1540
Contig10	AUGUSTUS	CDS	1175815	1175878	0.55	+	0	Parent=A0238;	63
Contig10	AUGUSTUS	CDS	1175932	1176058	0.81	+	2	Parent=A0238;	126
Contig10	AUGUSTUS	CDS	1176110	1176320	0.72	+	1	Parent=A0238;	210
Contig10	AUGUSTUS	CDS	1176369	1177355	0.93	+	0	Parent=A0238;	986
Contig10	AUGUSTUS	mRNA	1177583	1179954	.	+	.	ID=A0239;	2371
Contig10	AUGUSTUS	CDS	1177583	1177710	0.98	+	0	Parent=A0239;	127
Contig10	AUGUSTUS	CDS	1177829	1177940	0.71	+	1	Parent=A0239;	111
Contig10	AUGUSTUS	CDS	1178009	1178221	0.74	+	0	Parent=A0239;	212
Contig10	AUGUSTUS	CDS	1178323	1178477	1	+	0	Parent=A0239;	154
Contig10	AUGUSTUS	CDS	1178557	1178735	1	+	1	Parent=A0239;	178
Contig10	AUGUSTUS	CDS	1179029	1179954	0.96	+	2	Parent=A0239;	925
Contig10	AUGUSTUS	mRNA	1181649	1186179	.	+	.	ID=A0240;	4530
Contig10	AUGUSTUS	CDS	1181649	1182106	1	+	0	Parent=A0240;	457
Contig10	AUGUSTUS	CDS	1182178	1182815	1	+	1	Parent=A0240;	637
Contig10	AUGUSTUS	CDS	1182882	1183134	0.99	+	2	Parent=A0240;	252
Contig10	AUGUSTUS	CDS	1183205	1183336	0.96	+	1	Parent=A0240;	131
Contig10	AUGUSTUS	CDS	1183424	1183787	0.95	+	1	Parent=A0240;	363
Contig10	AUGUSTUS	CDS	1183860	1183959	1	+	0	Parent=A0240;	99
Contig10	AUGUSTUS	CDS	1184014	1184046	1	+	2	Parent=A0240;	32
Contig10	AUGUSTUS	CDS	1184109	1184321	0.97	+	2	Parent=A0240;	212
Contig10	AUGUSTUS	CDS	1184429	1184626	1	+	2	Parent=A0240;	197
Contig10	AUGUSTUS	CDS	1184743	1184830	1	+	2	Parent=A0240;	87
Contig10	AUGUSTUS	CDS	1185096	1185262	0.99	+	1	Parent=A0240;	166
Contig10	AUGUSTUS	CDS	1185568	1185980	0.55	+	2	Parent=A0240;	412
Contig10	AUGUSTUS	CDS	1186105	1186179	0.99	+	0	Parent=A0240;	74
Contig10	AUGUSTUS	mRNA	1186637	1188841	.	-	.	ID=A0241;	2204
Contig10	AUGUSTUS	CDS	1186637	1186664	0.89	-	1	Parent=A0241;	27
Contig10	AUGUSTUS	CDS	1186769	1186827	0.93	-	0	Parent=A0241;	58
Contig10	AUGUSTUS	CDS	1186889	1186949	0.98	-	1	Parent=A0241;	60
Contig10	AUGUSTUS	CDS	1187146	1187257	1	-	2	Parent=A0241;	111
Contig10	AUGUSTUS	CDS	1187570	1187817	0.97	-	1	Parent=A0241;	247
Contig10	AUGUSTUS	CDS	1187980	1188094	0.92	-	2	Parent=A0241;	114
Contig10	AUGUSTUS	CDS	1188197	1188302	0.93	-	0	Parent=A0241;	105
Contig10	AUGUSTUS	CDS	1188352	1188525	1	-	0	Parent=A0241;	173
Contig10	AUGUSTUS	CDS	1188731	1188841	0.9	-	0	Parent=A0241;	110
Contig10	AUGUSTUS	mRNA	1196988	1199942	.	-	.	ID=A0242;	2954
Contig10	AUGUSTUS	CDS	1196988	1197167	0.99	-	0	Parent=A0242;	179
Contig10	AUGUSTUS	CDS	1197279	1197369	1	-	1	Parent=A0242;	90
Contig10	AUGUSTUS	CDS	1197500	1198175	0.97	-	2	Parent=A0242;	675
Contig10	AUGUSTUS	CDS	1198236	1198454	0.88	-	2	Parent=A0242;	218
Contig10	AUGUSTUS	CDS	1198515	1198710	0.67	-	0	Parent=A0242;	195
Contig10	AUGUSTUS	CDS	1198769	1198803	0.52	-	2	Parent=A0242;	34
Contig10	AUGUSTUS	CDS	1198860	1198994	0.63	-	2	Parent=A0242;	134
Contig10	AUGUSTUS	CDS	1199061	1199474	0.39	-	2	Parent=A0242;	413
Contig10	AUGUSTUS	CDS	1199888	1199942	0.36	-	0	Parent=A0242;	54
Contig10	AUGUSTUS	mRNA	1200870	1202311	.	+	.	ID=A0243;	1441
Contig10	AUGUSTUS	CDS	1200870	1200881	0.38	+	0	Parent=A0243;	11
Contig10	AUGUSTUS	CDS	1200941	1202311	0.7	+	0	Parent=A0243;	1370
Contig10	AUGUSTUS	mRNA	1204121	1207644	.	+	.	ID=A0244;	3523
Contig10	AUGUSTUS	CDS	1204121	1204639	0.67	+	0	Parent=A0244;	518
Contig10	AUGUSTUS	CDS	1204762	1204805	0.82	+	0	Parent=A0244;	43
Contig10	AUGUSTUS	CDS	1205008	1206811	0.38	+	1	Parent=A0244;	1803
Contig10	AUGUSTUS	CDS	1206874	1206966	0.98	+	0	Parent=A0244;	92
Contig10	AUGUSTUS	CDS	1207028	1207151	0.92	+	0	Parent=A0244;	123
Contig10	AUGUSTUS	CDS	1207228	1207474	0.86	+	2	Parent=A0244;	246
Contig10	AUGUSTUS	CDS	1207527	1207644	0.99	+	1	Parent=A0244;	117
Contig10	AUGUSTUS	mRNA	1209890	1211247	.	+	.	ID=A0245;	1357
Contig10	AUGUSTUS	CDS	1209890	1209933	0.81	+	0	Parent=A0245;	43
Contig10	AUGUSTUS	CDS	1209987	1210110	1	+	1	Parent=A0245;	123
Contig10	AUGUSTUS	CDS	1210158	1210191	0.98	+	0	Parent=A0245;	33
Contig10	AUGUSTUS	CDS	1210247	1210305	1	+	2	Parent=A0245;	58
Contig10	AUGUSTUS	CDS	1210368	1210562	0.86	+	0	Parent=A0245;	194
Contig10	AUGUSTUS	CDS	1210620	1210638	0.99	+	0	Parent=A0245;	18
Contig10	AUGUSTUS	CDS	1210693	1210712	0.99	+	2	Parent=A0245;	19
Contig10	AUGUSTUS	CDS	1210768	1211105	0.98	+	0	Parent=A0245;	337
Contig10	AUGUSTUS	CDS	1211169	1211247	0.93	+	1	Parent=A0245;	78
Contig10	AUGUSTUS	mRNA	95303	96385	.	+	.	ID=A0246;	1082
Contig10	AUGUSTUS	CDS	95303	95521	0.89	+	0	Parent=A0246;	218
Contig10	AUGUSTUS	CDS	95577	95696	1	+	0	Parent=A0246;	119
Contig10	AUGUSTUS	CDS	95751	95864	0.99	+	0	Parent=A0246;	113
Contig10	AUGUSTUS	CDS	95921	96385	0.44	+	0	Parent=A0246;	464
Contig10	AUGUSTUS	mRNA	1211541	1216760	.	-	.	ID=A0247;	5219
Contig10	AUGUSTUS	CDS	1211541	1212053	0.68	-	0	Parent=A0247;	512
Contig10	AUGUSTUS	CDS	1212138	1212341	0.91	-	0	Parent=A0247;	203
Contig10	AUGUSTUS	CDS	1212396	1213144	0.86	-	2	Parent=A0247;	748
Contig10	AUGUSTUS	CDS	1213198	1213561	0.72	-	0	Parent=A0247;	363
Contig10	AUGUSTUS	CDS	1213964	1214021	0.79	-	1	Parent=A0247;	57
Contig10	AUGUSTUS	CDS	1214078	1214249	0.79	-	2	Parent=A0247;	171
Contig10	AUGUSTUS	CDS	1214309	1214356	1	-	2	Parent=A0247;	47
Contig10	AUGUSTUS	CDS	1214411	1214501	0.99	-	0	Parent=A0247;	90
Contig10	AUGUSTUS	CDS	1214556	1214596	1	-	2	Parent=A0247;	40
Contig10	AUGUSTUS	CDS	1214662	1214852	0.96	-	1	Parent=A0247;	190
Contig10	AUGUSTUS	CDS	1214912	1214930	0.88	-	2	Parent=A0247;	18
Contig10	AUGUSTUS	CDS	1214986	1215169	0.88	-	0	Parent=A0247;	183
Contig10	AUGUSTUS	CDS	1215228	1215293	0.89	-	0	Parent=A0247;	65
Contig10	AUGUSTUS	CDS	1215602	1215676	0.48	-	0	Parent=A0247;	74
Contig10	AUGUSTUS	CDS	1216105	1216284	0.49	-	0	Parent=A0247;	179
Contig10	AUGUSTUS	CDS	1216339	1216466	0.99	-	2	Parent=A0247;	127
Contig10	AUGUSTUS	CDS	1216517	1216644	0.71	-	1	Parent=A0247;	127
Contig10	AUGUSTUS	CDS	1216708	1216760	0.71	-	0	Parent=A0247;	52
Contig10	AUGUSTUS	mRNA	1217474	1219787	.	-	.	ID=A0248;	2313
Contig10	AUGUSTUS	CDS	1217474	1217622	0.72	-	2	Parent=A0248;	148
Contig10	AUGUSTUS	CDS	1217675	1217703	0.72	-	1	Parent=A0248;	28
Contig10	AUGUSTUS	CDS	1217757	1217789	0.56	-	1	Parent=A0248;	32
Contig10	AUGUSTUS	CDS	1217838	1218074	0.66	-	1	Parent=A0248;	236
Contig10	AUGUSTUS	CDS	1218149	1218376	0.96	-	1	Parent=A0248;	227
Contig10	AUGUSTUS	CDS	1218443	1218509	0.96	-	2	Parent=A0248;	66
Contig10	AUGUSTUS	CDS	1218561	1218811	0.48	-	1	Parent=A0248;	250
Contig10	AUGUSTUS	CDS	1218862	1219034	0.75	-	0	Parent=A0248;	172
Contig10	AUGUSTUS	CDS	1219095	1219192	0.75	-	2	Parent=A0248;	97
Contig10	AUGUSTUS	CDS	1219269	1219288	0.95	-	1	Parent=A0248;	19
Contig10	AUGUSTUS	CDS	1219345	1219436	1	-	0	Parent=A0248;	91
Contig10	AUGUSTUS	CDS	1219496	1219571	0.52	-	1	Parent=A0248;	75
Contig10	AUGUSTUS	CDS	1219627	1219787	0.51	-	0	Parent=A0248;	160
Contig10	AUGUSTUS	mRNA	1221556	1223848	.	-	.	ID=A0249;	2292
Contig10	AUGUSTUS	CDS	1221556	1221707	0.57	-	2	Parent=A0249;	151
Contig10	AUGUSTUS	CDS	1221763	1221791	0.57	-	1	Parent=A0249;	28
Contig10	AUGUSTUS	CDS	1221844	1221876	0.81	-	1	Parent=A0249;	32
Contig10	AUGUSTUS	CDS	1221944	1222177	0.98	-	1	Parent=A0249;	233
Contig10	AUGUSTUS	CDS	1222234	1222461	1	-	1	Parent=A0249;	227
Contig10	AUGUSTUS	CDS	1222520	1222586	0.99	-	2	Parent=A0249;	66
Contig10	AUGUSTUS	CDS	1222639	1222889	0.46	-	1	Parent=A0249;	250
Contig10	AUGUSTUS	CDS	1222940	1223112	0.97	-	0	Parent=A0249;	172
Contig10	AUGUSTUS	CDS	1223173	1223270	0.97	-	2	Parent=A0249;	97
Contig10	AUGUSTUS	CDS	1223324	1223340	0.99	-	1	Parent=A0249;	16
Contig10	AUGUSTUS	CDS	1223415	1223506	0.97	-	0	Parent=A0249;	91
Contig10	AUGUSTUS	CDS	1223563	1223660	1	-	2	Parent=A0249;	97
Contig10	AUGUSTUS	CDS	1223716	1223848	1	-	0	Parent=A0249;	132
Contig10	AUGUSTUS	mRNA	1226433	1228764	.	+	.	ID=A0250;	2331
Contig10	AUGUSTUS	CDS	1226433	1226565	0.97	+	0	Parent=A0250;	132
Contig10	AUGUSTUS	CDS	1226621	1226718	0.99	+	2	Parent=A0250;	97
Contig10	AUGUSTUS	CDS	1226773	1226864	0.98	+	0	Parent=A0250;	91
Contig10	AUGUSTUS	CDS	1226924	1226958	0.46	+	1	Parent=A0250;	34
Contig10	AUGUSTUS	CDS	1227017	1227114	0.99	+	2	Parent=A0250;	97
Contig10	AUGUSTUS	CDS	1227175	1227347	0.98	+	0	Parent=A0250;	172
Contig10	AUGUSTUS	CDS	1227398	1227648	0.93	+	1	Parent=A0250;	250
Contig10	AUGUSTUS	CDS	1227709	1227775	0.96	+	2	Parent=A0250;	66
Contig10	AUGUSTUS	CDS	1227845	1228075	0.99	+	1	Parent=A0250;	230
Contig10	AUGUSTUS	CDS	1228144	1228377	0.97	+	1	Parent=A0250;	233
Contig10	AUGUSTUS	CDS	1228440	1228472	0.94	+	1	Parent=A0250;	32
Contig10	AUGUSTUS	CDS	1228535	1228563	0.98	+	1	Parent=A0250;	28
Contig10	AUGUSTUS	CDS	1228616	1228764	0.99	+	2	Parent=A0250;	148
Contig10	AUGUSTUS	mRNA	1229292	1231326	.	-	.	ID=A0251;	2034
Contig10	AUGUSTUS	CDS	1229292	1229405	0.56	-	0	Parent=A0251;	113
Contig10	AUGUSTUS	CDS	1229470	1229550	0.56	-	0	Parent=A0251;	80
Contig10	AUGUSTUS	CDS	1229620	1229755	0.55	-	1	Parent=A0251;	135
Contig10	AUGUSTUS	CDS	1229807	1229831	0.99	-	2	Parent=A0251;	24
Contig10	AUGUSTUS	CDS	1229896	1229953	0.99	-	0	Parent=A0251;	57
Contig10	AUGUSTUS	CDS	1230021	1230108	0.99	-	1	Parent=A0251;	87
Contig10	AUGUSTUS	CDS	1230164	1230304	0.99	-	1	Parent=A0251;	140
Contig10	AUGUSTUS	CDS	1230376	1230391	0.98	-	2	Parent=A0251;	15
Contig10	AUGUSTUS	CDS	1230467	1230503	0.96	-	0	Parent=A0251;	36
Contig10	AUGUSTUS	CDS	1230560	1230617	0.96	-	1	Parent=A0251;	57
Contig10	AUGUSTUS	CDS	1230668	1230693	0.99	-	0	Parent=A0251;	25
Contig10	AUGUSTUS	CDS	1230746	1230763	0.93	-	0	Parent=A0251;	17
Contig10	AUGUSTUS	CDS	1230820	1230880	1	-	1	Parent=A0251;	60
Contig10	AUGUSTUS	CDS	1230931	1230978	0.94	-	1	Parent=A0251;	47
Contig10	AUGUSTUS	CDS	1231039	1231104	0.78	-	1	Parent=A0251;	65
Contig10	AUGUSTUS	CDS	1231167	1231193	0.92	-	1	Parent=A0251;	26
Contig10	AUGUSTUS	CDS	1231259	1231326	0.66	-	0	Parent=A0251;	67
Contig10	AUGUSTUS	mRNA	1234096	1235090	.	-	.	ID=A0252;	994
Contig10	AUGUSTUS	CDS	1234096	1234181	0.45	-	2	Parent=A0252;	85
Contig10	AUGUSTUS	CDS	1234332	1234415	0.39	-	2	Parent=A0252;	83
Contig10	AUGUSTUS	CDS	1234476	1234506	0.82	-	0	Parent=A0252;	30
Contig10	AUGUSTUS	CDS	1234578	1234609	0.9	-	2	Parent=A0252;	31
Contig10	AUGUSTUS	CDS	1234672	1234768	0.98	-	0	Parent=A0252;	96
Contig10	AUGUSTUS	CDS	1234831	1234863	0.98	-	0	Parent=A0252;	32
Contig10	AUGUSTUS	CDS	1234925	1234944	0.94	-	2	Parent=A0252;	19
Contig10	AUGUSTUS	CDS	1235008	1235017	0.88	-	0	Parent=A0252;	9
Contig10	AUGUSTUS	CDS	1235079	1235090	0.76	-	0	Parent=A0252;	11
Contig10	AUGUSTUS	mRNA	1236562	1238306	.	-	.	ID=A0253;	1744
Contig10	AUGUSTUS	CDS	1236562	1236765	1	-	0	Parent=A0253;	203
Contig10	AUGUSTUS	CDS	1236917	1237393	0.98	-	0	Parent=A0253;	476
Contig10	AUGUSTUS	CDS	1237467	1237976	0.81	-	0	Parent=A0253;	509
Contig10	AUGUSTUS	CDS	1238046	1238306	0.76	-	0	Parent=A0253;	260
Contig10	AUGUSTUS	mRNA	1241589	1244638	.	-	.	ID=A0254;	3049
Contig10	AUGUSTUS	CDS	1241589	1244052	1	-	1	Parent=A0254;	2463
Contig10	AUGUSTUS	CDS	1244122	1244228	0.69	-	0	Parent=A0254;	106
Contig10	AUGUSTUS	CDS	1244597	1244638	0.61	-	0	Parent=A0254;	41
Contig10	AUGUSTUS	mRNA	1248143	1250307	.	-	.	ID=A0255;	2164
Contig10	AUGUSTUS	CDS	1248143	1249154	0.97	-	1	Parent=A0255;	1011
Contig10	AUGUSTUS	CDS	1249206	1249489	1	-	0	Parent=A0255;	283
Contig10	AUGUSTUS	CDS	1249543	1249973	0.91	-	2	Parent=A0255;	430
Contig10	AUGUSTUS	CDS	1250031	1250307	0.97	-	0	Parent=A0255;	276
Contig10	AUGUSTUS	mRNA	1250682	1252243	.	+	.	ID=A0256;	1561
Contig10	AUGUSTUS	CDS	1250682	1250730	0.86	+	0	Parent=A0256;	48
Contig10	AUGUSTUS	CDS	1250789	1250957	0.27	+	2	Parent=A0256;	168
Contig10	AUGUSTUS	CDS	1251004	1251239	0.47	+	1	Parent=A0256;	235
Contig10	AUGUSTUS	CDS	1251303	1252243	0.65	+	2	Parent=A0256;	940
Contig10	AUGUSTUS	mRNA	96552	103078	.	-	.	ID=A0257;	6526
Contig10	AUGUSTUS	CDS	96552	97076	0.95	-	0	Parent=A0257;	524
Contig10	AUGUSTUS	CDS	97128	97270	0.97	-	2	Parent=A0257;	142
Contig10	AUGUSTUS	CDS	97325	97794	0.9	-	1	Parent=A0257;	469
Contig10	AUGUSTUS	CDS	97842	97956	1	-	2	Parent=A0257;	114
Contig10	AUGUSTUS	CDS	98012	98769	0.98	-	1	Parent=A0257;	757
Contig10	AUGUSTUS	CDS	98819	99028	0.92	-	1	Parent=A0257;	209
Contig10	AUGUSTUS	CDS	99083	101622	0.96	-	0	Parent=A0257;	2539
Contig10	AUGUSTUS	CDS	101672	101994	0.86	-	2	Parent=A0257;	322
Contig10	AUGUSTUS	CDS	102069	102682	0.83	-	1	Parent=A0257;	613
Contig10	AUGUSTUS	CDS	102741	103078	0.92	-	0	Parent=A0257;	337
Contig10	AUGUSTUS	mRNA	1257923	1258604	.	-	.	ID=A0258;	681
Contig10	AUGUSTUS	CDS	1257923	1258295	0.98	-	1	Parent=A0258;	372
Contig10	AUGUSTUS	CDS	1258369	1258468	1	-	2	Parent=A0258;	99
Contig10	AUGUSTUS	CDS	1258520	1258604	1	-	0	Parent=A0258;	84
Contig10	AUGUSTUS	mRNA	1259081	1260970	.	+	.	ID=A0259;	1889
Contig10	AUGUSTUS	CDS	1259081	1259154	0.9	+	0	Parent=A0259;	73
Contig10	AUGUSTUS	CDS	1259205	1259219	1	+	1	Parent=A0259;	14
Contig10	AUGUSTUS	CDS	1259275	1259528	0.99	+	1	Parent=A0259;	253
Contig10	AUGUSTUS	CDS	1259572	1260201	0.72	+	2	Parent=A0259;	629
Contig10	AUGUSTUS	CDS	1260252	1260970	0.88	+	2	Parent=A0259;	718
Contig10	AUGUSTUS	mRNA	1261145	1262315	.	-	.	ID=A0260;	1170
Contig10	AUGUSTUS	CDS	1261145	1261618	0.99	-	0	Parent=A0260;	473
Contig10	AUGUSTUS	CDS	1261677	1261995	1	-	1	Parent=A0260;	318
Contig10	AUGUSTUS	CDS	1262092	1262315	0.99	-	0	Parent=A0260;	223
Contig10	AUGUSTUS	mRNA	1262916	1264069	.	-	.	ID=A0261;	1153
Contig10	AUGUSTUS	CDS	1262916	1262999	0.95	-	0	Parent=A0261;	83
Contig10	AUGUSTUS	CDS	1263065	1263674	0.99	-	1	Parent=A0261;	609
Contig10	AUGUSTUS	CDS	1263754	1263775	0.96	-	2	Parent=A0261;	21
Contig10	AUGUSTUS	CDS	1263850	1264069	0.85	-	0	Parent=A0261;	219
Contig10	AUGUSTUS	mRNA	1264874	1267238	.	-	.	ID=A0262;	2364
Contig10	AUGUSTUS	CDS	1264874	1264887	0.73	-	2	Parent=A0262;	13
Contig10	AUGUSTUS	CDS	1264946	1265060	0.57	-	0	Parent=A0262;	114
Contig10	AUGUSTUS	CDS	1265133	1266094	0.8	-	2	Parent=A0262;	961
Contig10	AUGUSTUS	CDS	1266162	1266244	1	-	1	Parent=A0262;	82
Contig10	AUGUSTUS	CDS	1266312	1266358	1	-	0	Parent=A0262;	46
Contig10	AUGUSTUS	CDS	1266412	1266696	1	-	0	Parent=A0262;	284
Contig10	AUGUSTUS	CDS	1266762	1267238	0.78	-	0	Parent=A0262;	476
Contig10	AUGUSTUS	mRNA	1267662	1269937	.	-	.	ID=A0263;	2275
Contig10	AUGUSTUS	CDS	1267662	1267893	0.76	-	1	Parent=A0263;	231
Contig10	AUGUSTUS	CDS	1267955	1268046	0.99	-	0	Parent=A0263;	91
Contig10	AUGUSTUS	CDS	1268106	1268137	0.69	-	2	Parent=A0263;	31
Contig10	AUGUSTUS	CDS	1268184	1268318	0.93	-	2	Parent=A0263;	134
Contig10	AUGUSTUS	CDS	1268372	1268947	0.47	-	2	Parent=A0263;	575
Contig10	AUGUSTUS	CDS	1268994	1269054	0.76	-	0	Parent=A0263;	60
Contig10	AUGUSTUS	CDS	1269114	1269158	0.77	-	0	Parent=A0263;	44
Contig10	AUGUSTUS	CDS	1269218	1269255	0.89	-	2	Parent=A0263;	37
Contig10	AUGUSTUS	CDS	1269315	1269378	0.62	-	0	Parent=A0263;	63
Contig10	AUGUSTUS	CDS	1269431	1269620	0.8	-	1	Parent=A0263;	189
Contig10	AUGUSTUS	CDS	1269669	1269937	0.56	-	0	Parent=A0263;	268
Contig10	AUGUSTUS	mRNA	1273346	1278930	.	-	.	ID=A0264;	5584
Contig10	AUGUSTUS	CDS	1273346	1274742	0.99	-	2	Parent=A0264;	1396
Contig10	AUGUSTUS	CDS	1274805	1274861	0.83	-	2	Parent=A0264;	56
Contig10	AUGUSTUS	CDS	1274994	1275919	0.44	-	1	Parent=A0264;	925
Contig10	AUGUSTUS	CDS	1275986	1277148	0.41	-	0	Parent=A0264;	1162
Contig10	AUGUSTUS	CDS	1277365	1278930	0.55	-	0	Parent=A0264;	1565
Contig10	AUGUSTUS	mRNA	1280571	1281466	.	+	.	ID=A0265;	895
Contig10	AUGUSTUS	CDS	1280571	1281026	0.99	+	0	Parent=A0265;	455
Contig10	AUGUSTUS	CDS	1281085	1281213	1	+	0	Parent=A0265;	128
Contig10	AUGUSTUS	CDS	1281282	1281370	0.89	+	0	Parent=A0265;	88
Contig10	AUGUSTUS	CDS	1281433	1281466	0.8	+	1	Parent=A0265;	33
Contig10	AUGUSTUS	mRNA	1282189	1283714	.	+	.	ID=A0266;	1525
Contig10	AUGUSTUS	CDS	1282189	1282212	0.38	+	0	Parent=A0266;	23
Contig10	AUGUSTUS	CDS	1282266	1282414	0.35	+	0	Parent=A0266;	148
Contig10	AUGUSTUS	CDS	1282478	1283360	0.62	+	1	Parent=A0266;	882
Contig10	AUGUSTUS	CDS	1283445	1283714	1	+	0	Parent=A0266;	269
Contig10	AUGUSTUS	mRNA	1284106	1285401	.	+	.	ID=A0267;	1295
Contig10	AUGUSTUS	CDS	1284106	1284326	0.79	+	0	Parent=A0267;	220
Contig10	AUGUSTUS	CDS	1284417	1284501	0.78	+	1	Parent=A0267;	84
Contig10	AUGUSTUS	CDS	1284593	1284750	0.87	+	0	Parent=A0267;	157
Contig10	AUGUSTUS	CDS	1284822	1284878	1	+	1	Parent=A0267;	56
Contig10	AUGUSTUS	CDS	1284935	1285083	0.99	+	1	Parent=A0267;	148
Contig10	AUGUSTUS	CDS	1285172	1285326	0.99	+	2	Parent=A0267;	154
Contig10	AUGUSTUS	CDS	1285390	1285401	0.94	+	0	Parent=A0267;	11
Contig10	AUGUSTUS	mRNA	103350	104409	.	+	.	ID=A0268;	1059
[truncated: 57,938 more rows]
